# Supplementary material for: Individual level analysis of digital proximity tracing for COVID-19 in Belgium highlights major bottlenecks
Source: Nat Commun. 2023 Oct 23;14:6717. doi: 10.1038/s41467-023-42518-6 (PMC10593825; doi:10.1038/s41467-023-42518-6)
Supplement: Supplementary file 4 — Supplementary Data [file 41467_2023_42518_MOESM4_ESM.xlsx]

## Sheet: data_dictionary
Individual level analysis of digital proximity tracing for COVID-19 in Belgium highlights major bottlenecks
Supplementary Data
Authors: Caspar Geenen*, Joren Raymenants*, Sarah Gorissen, Jonathan Thibaut, Jodie McVernon, Natalie Lorent, Emmanuel André
* Contributed equally
This document contains the following tabs:
Tab	Description
tests	Individual test bookings at the university test centre in the main and extended study periods, used to calculate infection risks in Figure 2.
cases	List of confirmed cases in the main study period, used for the analysis of the notification cascade (Figure 3).
cases_age	Aggregated age data of the cases listed in the previous tab.
case_contact_test_trios	List of each combination of a case who confirmed triggering digital notifications, their contact, and a PCR test booked by the contact in the previous or subsequent 14 days. Used in the analysis of the notification cascade (Figure 3).
extended_cases	List of confirmed cases in the extended study period (Figure 4).
extended_contacts	List of manually traced contacts in the extended study period (Figure 4).
The following table list the description of each reported variable:
Tab	Column	Description
case_contact_test_trios	case_contact_pair_id	randomly selected unique identifier specifying each case-contact pair
case_contact_test_trios	already_exposed	boolean specifying whether the contact in this case-contact pair was recently (within 14 days) exposed to another case before the current case
case_contact_test_trios	already_pos	boolean specifying whether the contact already tested positive recently (within 14 days)
case_contact_test_trios	PCR_result_to_prereg	delay between result reporting of index case and test booking of contact in days
case_contact_test_trios	contact_has_coronalert	boolean specifying whether or not the contact was an active user of the dpt app
case_contact_test_trios	prereg_app_alert_received	boolean specifying whether or not the contact had received an aen in the previous week at the moment of test booking
cases_age	Active_user	specifies whether or not this group consists of active app users
cases_age	n	number of individuals in group
cases_age	mean	mean age in group in years
cases_age	SD	standard deviation of age in group in years
cases_age	median	median age in group in years
cases_age	quartile 1	lower quartile age in group in years
cases_age	quartile 3	upper quartile age in group in years
cases_age	n_missing	number of individuals with missing age data in group
cases_age	proportion_missing	proportion of individuals with missing age data in group
cases	Sex	sex as retrieved from the national registry. Vrouw = female; Man = male
cases	Missing_age	boolean specifying whether the age is missing or not
cases	Traced	boolean specifying whether the case was interviewed or not
cases	Active_user	boolean specifying whether the case actively used the dpt app
cases	Confirmed_linked	boolean specifying whether the case confirmed having triggered digital notifications
cases	sample_to_result_time	delay between sample collection and result reporting in days
cases	result_to_interview_time	delay between result reporting and contact tracing interview in days
cases	sample_to_interview_days	delay between sample collection and contact tracing interview in days
extended_cases	n_contacts	number of contacts identified per individual case (each case is one line) over extended study period
extended_cases	week	first day of the week in which case was tested (extended study period)
extended_cases	sample_to_tracing	delay between sample collection and contact identification in days
extended_contacts	sample_to_tracing	delay between positive sample collection of case and contact identification in days
extended_contacts	exposure_to_tracing	delay between last exposure to first index case and contact identification
extended_contacts	additional_exposure	boolean specifying whether or not the contact was exposed to an additional index case within 14 days before being traced
extended_contacts	week	first day of the week in which contact was traced
tests	week	first day of the week in which the test was booked
tests	study_period	boolean speficying whether the test was performed during the main study period (18 October 2021 - 9 January 2022)
tests	indication	main self-reported test indication
tests	outcome	test outcome
tests	Already_pos	boolean speficying whether a person had already tested positive in the preceding 60 days
tests	Already_tested	boolean specifying whether a person has already been tested in the preceding 14 days
tests	Already_booked	boolean speficying whether a person had already booked a test in the preceding 14 days
tests	has_coronalert	boolean speficying whether a person was an active user of the dpt app
tests	alert_received	boolean specifying whether a person had received an automated exposure notification in the previous 7 days
tests	symptoms_to_sample	delay between symptom onset and sample collection in days

## Sheet: tests
week	study_period	indication	outcome	Already_pos	Already_tested	Already_booked	has_coronalert	alert_received	symptoms_to_sample
2021-02-01	FALSE	return_abroad	neg	FALSE	FALSE	FALSE	FALSE	FALSE	NA
2021-02-01	FALSE	return_abroad	neg	FALSE	FALSE	FALSE	FALSE	FALSE	NA
2021-02-01	FALSE	return_abroad	neg	FALSE	FALSE	FALSE	FALSE	FALSE	NA
2021-02-01	FALSE	return_abroad	neg	FALSE	FALSE	FALSE	FALSE	FALSE	NA
2021-02-01	FALSE	return_abroad	neg	FALSE	FALSE	FALSE	FALSE	FALSE	NA
2021-02-01	FALSE	return_abroad	neg	FALSE	FALSE	FALSE	FALSE	FALSE	NA
2021-02-01	FALSE	close_contact	neg	FALSE	FALSE	FALSE	TRUE	FALSE	NA
2021-02-01	FALSE	return_abroad	neg	FALSE	FALSE	FALSE	FALSE	FALSE	NA
2021-02-01	FALSE	return_abroad	neg	FALSE	FALSE	FALSE	FALSE	FALSE	NA
2021-02-01	FALSE	return_abroad	neg	FALSE	FALSE	FALSE	FALSE	FALSE	NA
2021-02-01	FALSE	return_abroad	neg	FALSE	FALSE	FALSE	FALSE	FALSE	NA
2021-02-01	FALSE	return_abroad	neg	FALSE	FALSE	FALSE	FALSE	FALSE	NA
2021-02-01	FALSE	return_abroad	neg	FALSE	TRUE	FALSE	FALSE	FALSE	NA
2021-02-01	FALSE	symptoms	neg	FALSE	FALSE	FALSE	FALSE	FALSE	NA
2021-02-01	FALSE	symptoms	neg	FALSE	FALSE	FALSE	TRUE	FALSE	NA
2021-02-01	FALSE	return_abroad	neg	FALSE	FALSE	FALSE	FALSE	FALSE	NA
2021-02-01	FALSE	return_abroad	neg	FALSE	FALSE	FALSE	FALSE	FALSE	NA
2021-02-01	FALSE	close_contact	neg	FALSE	FALSE	FALSE	FALSE	FALSE	NA
2021-02-01	FALSE	return_abroad	l2fu	FALSE	FALSE	FALSE	TRUE	FALSE	NA
2021-02-01	FALSE	return_abroad	neg	FALSE	FALSE	FALSE	FALSE	FALSE	NA
2021-02-01	FALSE	symptoms	l2fu	FALSE	FALSE	FALSE	TRUE	FALSE	NA
2021-02-01	FALSE	return_abroad	neg	FALSE	FALSE	FALSE	FALSE	FALSE	NA
2021-02-01	FALSE	close_contact	l2fu	FALSE	FALSE	FALSE	TRUE	TRUE	NA
2021-02-01	FALSE	close_contact	neg	FALSE	FALSE	FALSE	FALSE	FALSE	NA
2021-02-01	FALSE	return_abroad	neg	FALSE	FALSE	FALSE	FALSE	FALSE	NA
2021-02-01	FALSE	return_abroad	neg	FALSE	FALSE	FALSE	TRUE	FALSE	NA
2021-02-01	FALSE	symptoms	neg	FALSE	FALSE	FALSE	FALSE	FALSE	NA
2021-02-01	FALSE	symptoms	neg	FALSE	FALSE	FALSE	TRUE	FALSE	NA
2021-02-01	FALSE	close_contact	neg	FALSE	FALSE	FALSE	FALSE	FALSE	NA
2021-02-01	FALSE	close_contact	l2fu	FALSE	FALSE	FALSE	FALSE	FALSE	NA
2021-02-01	FALSE	return_abroad	neg	FALSE	FALSE	FALSE	FALSE	FALSE	NA
2021-02-01	FALSE	return_abroad	neg	FALSE	FALSE	FALSE	TRUE	FALSE	NA
2021-02-01	FALSE	symptoms	neg	FALSE	FALSE	FALSE	TRUE	FALSE	NA
2021-02-01	FALSE	return_abroad	l2fu	FALSE	FALSE	FALSE	FALSE	FALSE	NA
2021-02-01	FALSE	return_abroad	neg	FALSE	FALSE	FALSE	FALSE	FALSE	NA
2021-02-01	FALSE	return_abroad	neg	FALSE	FALSE	FALSE	FALSE	FALSE	NA
2021-02-01	FALSE	close_contact	l2fu	FALSE	FALSE	FALSE	FALSE	FALSE	NA
2021-02-01	FALSE	symptoms	neg	FALSE	FALSE	FALSE	FALSE	FALSE	NA
2021-02-01	FALSE	symptoms	neg	FALSE	FALSE	FALSE	FALSE	FALSE	NA
2021-02-01	FALSE	close_contact	pos	FALSE	FALSE	FALSE	TRUE	FALSE	NA
2021-02-01	FALSE	close_contact	neg	FALSE	TRUE	FALSE	TRUE	FALSE	NA
2021-02-01	FALSE	return_abroad	neg	FALSE	FALSE	FALSE	FALSE	FALSE	NA
2021-02-01	FALSE	return_abroad	neg	FALSE	FALSE	FALSE	FALSE	FALSE	NA
2021-02-01	FALSE	return_abroad	neg	FALSE	TRUE	FALSE	FALSE	FALSE	NA
2021-02-01	FALSE	close_contact	l2fu	FALSE	FALSE	FALSE	FALSE	FALSE	NA
2021-02-01	FALSE	return_abroad	neg	FALSE	TRUE	FALSE	TRUE	FALSE	NA
2021-02-01	FALSE	return_abroad	neg	FALSE	FALSE	FALSE	FALSE	FALSE	NA
2021-02-01	FALSE	symptoms	neg	FALSE	FALSE	FALSE	TRUE	FALSE	NA
2021-02-01	FALSE	symptoms	neg	FALSE	FALSE	FALSE	TRUE	FALSE	NA
2021-02-01	FALSE	return_abroad	neg	FALSE	FALSE	FALSE	FALSE	FALSE	NA
2021-02-01	FALSE	return_abroad	neg	FALSE	FALSE	FALSE	FALSE	FALSE	NA
2021-02-01	FALSE	symptoms	neg	FALSE	FALSE	FALSE	FALSE	FALSE	NA
2021-02-01	FALSE	symptoms	neg	FALSE	FALSE	FALSE	FALSE	FALSE	NA
2021-02-01	FALSE	return_abroad	neg	FALSE	FALSE	FALSE	FALSE	FALSE	NA
2021-02-01	FALSE	return_abroad	neg	FALSE	FALSE	FALSE	FALSE	FALSE	NA
2021-02-01	FALSE	return_abroad	neg	FALSE	FALSE	FALSE	FALSE	FALSE	NA
2021-02-01	FALSE	return_abroad	neg	FALSE	FALSE	FALSE	FALSE	FALSE	NA
2021-02-01	FALSE	close_contact	neg	FALSE	FALSE	FALSE	FALSE	FALSE	NA
2021-02-01	FALSE	return_abroad	neg	FALSE	FALSE	FALSE	FALSE	FALSE	NA
2021-02-01	FALSE	return_abroad	neg	FALSE	FALSE	FALSE	FALSE	FALSE	NA
2021-02-01	FALSE	symptoms	neg	FALSE	FALSE	FALSE	FALSE	FALSE	NA
2021-02-01	FALSE	extended_tracing	neg	FALSE	TRUE	FALSE	TRUE	FALSE	NA
2021-02-01	FALSE	return_abroad	neg	FALSE	FALSE	FALSE	FALSE	FALSE	NA
2021-02-01	FALSE	return_abroad	neg	FALSE	TRUE	FALSE	TRUE	FALSE	NA
2021-02-01	FALSE	return_abroad	neg	FALSE	FALSE	FALSE	FALSE	FALSE	NA
2021-02-01	FALSE	return_abroad	neg	FALSE	FALSE	FALSE	FALSE	FALSE	NA
2021-02-01	FALSE	return_abroad	neg	FALSE	FALSE	FALSE	FALSE	FALSE	NA
2021-02-01	FALSE	return_abroad	neg	FALSE	FALSE	FALSE	FALSE	FALSE	NA
2021-02-01	FALSE	extended_tracing	neg	FALSE	TRUE	FALSE	FALSE	FALSE	NA
2021-02-01	FALSE	return_abroad	neg	FALSE	FALSE	FALSE	FALSE	FALSE	NA
2021-02-01	FALSE	return_abroad	l2fu	FALSE	FALSE	FALSE	FALSE	FALSE	NA
2021-02-01	FALSE	close_contact	neg	FALSE	FALSE	FALSE	FALSE	FALSE	NA
2021-02-01	FALSE	close_contact	pos	FALSE	FALSE	FALSE	FALSE	FALSE	NA
2021-02-01	FALSE	symptoms	neg	FALSE	FALSE	FALSE	FALSE	FALSE	NA
2021-02-01	FALSE	close_contact	neg	FALSE	FALSE	FALSE	TRUE	FALSE	NA
2021-02-01	FALSE	close_contact	neg	FALSE	FALSE	FALSE	FALSE	FALSE	NA
2021-02-01	FALSE	NA	neg	FALSE	FALSE	FALSE	FALSE	FALSE	NA
2021-02-01	FALSE	close_contact	neg	FALSE	TRUE	FALSE	FALSE	FALSE	NA
2021-02-01	FALSE	return_abroad	l2fu	FALSE	FALSE	FALSE	FALSE	FALSE	NA
2021-02-01	FALSE	return_abroad	neg	FALSE	TRUE	FALSE	FALSE	FALSE	NA
2021-02-01	FALSE	return_abroad	neg	FALSE	FALSE	FALSE	FALSE	FALSE	NA
2021-02-01	FALSE	return_abroad	neg	FALSE	FALSE	FALSE	TRUE	FALSE	NA
2021-02-01	FALSE	extended_tracing	neg	FALSE	TRUE	FALSE	TRUE	FALSE	NA
2021-02-01	FALSE	symptoms	pos	FALSE	FALSE	FALSE	TRUE	FALSE	NA
2021-02-01	FALSE	return_abroad	neg	FALSE	FALSE	FALSE	FALSE	FALSE	NA
2021-02-01	FALSE	close_contact	neg	FALSE	FALSE	FALSE	FALSE	FALSE	NA
2021-02-01	FALSE	return_abroad	neg	FALSE	TRUE	FALSE	FALSE	FALSE	NA
2021-02-01	FALSE	return_abroad	neg	FALSE	TRUE	FALSE	FALSE	FALSE	NA
2021-02-01	FALSE	return_abroad	neg	FALSE	FALSE	FALSE	FALSE	FALSE	NA
2021-02-01	FALSE	return_abroad	neg	FALSE	FALSE	FALSE	FALSE	FALSE	NA
2021-02-01	FALSE	return_abroad	neg	FALSE	FALSE	FALSE	FALSE	FALSE	NA
2021-02-01	FALSE	extended_tracing	neg	FALSE	TRUE	FALSE	TRUE	FALSE	NA
2021-02-01	FALSE	return_abroad	neg	FALSE	FALSE	FALSE	FALSE	FALSE	NA
2021-02-01	FALSE	return_abroad	neg	FALSE	FALSE	FALSE	FALSE	FALSE	NA
2021-02-01	FALSE	symptoms	neg	FALSE	FALSE	FALSE	TRUE	FALSE	NA
2021-02-01	FALSE	close_contact	l2fu	FALSE	FALSE	FALSE	TRUE	FALSE	NA
2021-02-01	FALSE	close_contact	neg	FALSE	FALSE	FALSE	TRUE	FALSE	NA
2021-02-01	FALSE	return_abroad	neg	FALSE	FALSE	FALSE	FALSE	FALSE	NA
2021-02-01	FALSE	extended_tracing	neg	FALSE	TRUE	FALSE	FALSE	FALSE	NA
2021-02-01	FALSE	return_abroad	neg	FALSE	FALSE	FALSE	FALSE	FALSE	NA
2021-02-01	FALSE	close_contact	neg	FALSE	TRUE	FALSE	FALSE	FALSE	NA
2021-02-01	FALSE	close_contact	neg	FALSE	FALSE	FALSE	TRUE	FALSE	NA
2021-02-01	FALSE	close_contact	neg	FALSE	TRUE	FALSE	TRUE	FALSE	NA
2021-02-01	FALSE	close_contact	neg	FALSE	FALSE	FALSE	TRUE	FALSE	NA
2021-02-01	FALSE	close_contact	neg	FALSE	FALSE	FALSE	TRUE	FALSE	NA
2021-02-01	FALSE	close_contact	neg	FALSE	TRUE	FALSE	FALSE	FALSE	NA
2021-02-01	FALSE	return_abroad	neg	FALSE	TRUE	FALSE	FALSE	FALSE	NA
2021-02-01	FALSE	return_abroad	neg	FALSE	FALSE	FALSE	FALSE	FALSE	NA
2021-02-01	FALSE	return_abroad	neg	FALSE	FALSE	FALSE	FALSE	FALSE	NA
2021-02-01	FALSE	return_abroad	neg	FALSE	FALSE	FALSE	TRUE	FALSE	NA
2021-02-01	FALSE	return_abroad	neg	FALSE	FALSE	FALSE	TRUE	FALSE	NA
2021-02-08	FALSE	return_abroad	neg	FALSE	FALSE	FALSE	NA	NA	NA
2021-02-08	FALSE	close_contact	neg	FALSE	FALSE	FALSE	FALSE	FALSE	NA
2021-02-08	FALSE	return_abroad	neg	FALSE	FALSE	FALSE	FALSE	FALSE	NA
2021-02-08	FALSE	return_abroad	neg	FALSE	FALSE	FALSE	FALSE	FALSE	NA
2021-02-08	FALSE	return_abroad	neg	FALSE	FALSE	FALSE	FALSE	FALSE	NA
2021-02-08	FALSE	return_abroad	neg	FALSE	FALSE	FALSE	FALSE	FALSE	NA
2021-02-08	FALSE	return_abroad	l2fu	FALSE	FALSE	FALSE	FALSE	FALSE	NA
2021-02-08	FALSE	return_abroad	neg	FALSE	FALSE	FALSE	TRUE	FALSE	NA
2021-02-08	FALSE	return_abroad	neg	FALSE	FALSE	FALSE	FALSE	FALSE	NA
2021-02-08	FALSE	return_abroad	neg	FALSE	FALSE	FALSE	FALSE	FALSE	NA
2021-02-08	FALSE	extended_tracing	neg	FALSE	TRUE	FALSE	TRUE	FALSE	NA
2021-02-08	FALSE	return_abroad	neg	FALSE	FALSE	FALSE	FALSE	FALSE	NA
2021-02-08	FALSE	return_abroad	neg	FALSE	FALSE	FALSE	FALSE	FALSE	NA
2021-02-08	FALSE	return_abroad	l2fu	FALSE	FALSE	FALSE	FALSE	FALSE	NA
2021-02-08	FALSE	return_abroad	neg	FALSE	FALSE	FALSE	TRUE	FALSE	NA
2021-02-08	FALSE	close_contact	neg	FALSE	FALSE	FALSE	FALSE	FALSE	NA
2021-02-08	FALSE	extended_tracing	neg	FALSE	TRUE	FALSE	TRUE	FALSE	NA
2021-02-08	FALSE	symptoms	neg	FALSE	FALSE	FALSE	FALSE	FALSE	NA
2021-02-08	FALSE	close_contact	neg	FALSE	FALSE	FALSE	TRUE	FALSE	NA
2021-02-08	FALSE	close_contact	neg	FALSE	FALSE	FALSE	TRUE	TRUE	NA
2021-02-08	FALSE	symptoms	neg	FALSE	FALSE	FALSE	FALSE	FALSE	NA
2021-02-08	FALSE	return_abroad	neg	FALSE	FALSE	FALSE	FALSE	FALSE	NA
2021-02-08	FALSE	close_contact	neg	FALSE	FALSE	FALSE	TRUE	FALSE	NA
2021-02-08	FALSE	return_abroad	neg	FALSE	FALSE	FALSE	FALSE	FALSE	NA
2021-02-08	FALSE	symptoms	neg	FALSE	FALSE	FALSE	FALSE	FALSE	NA
2021-02-08	FALSE	symptoms	neg	FALSE	FALSE	FALSE	FALSE	FALSE	NA
2021-02-08	FALSE	extended_tracing	neg	FALSE	TRUE	FALSE	FALSE	FALSE	NA
2021-02-08	FALSE	return_abroad	neg	FALSE	FALSE	FALSE	FALSE	FALSE	NA
2021-02-08	FALSE	return_abroad	neg	FALSE	FALSE	FALSE	TRUE	FALSE	NA
2021-02-08	FALSE	return_abroad	l2fu	FALSE	FALSE	FALSE	FALSE	FALSE	NA
2021-02-08	FALSE	return_abroad	neg	FALSE	TRUE	FALSE	TRUE	FALSE	NA
2021-02-08	FALSE	return_abroad	neg	FALSE	TRUE	FALSE	TRUE	FALSE	NA
2021-02-08	FALSE	symptoms	neg	FALSE	FALSE	FALSE	TRUE	FALSE	NA
2021-02-08	FALSE	close_contact	neg	FALSE	FALSE	FALSE	TRUE	FALSE	NA
2021-02-08	FALSE	symptoms	neg	FALSE	FALSE	FALSE	FALSE	FALSE	NA
2021-02-08	FALSE	close_contact	pos	FALSE	FALSE	FALSE	TRUE	FALSE	NA
2021-02-08	FALSE	return_abroad	l2fu	FALSE	FALSE	FALSE	FALSE	FALSE	NA
2021-02-08	FALSE	return_abroad	l2fu	FALSE	FALSE	FALSE	FALSE	FALSE	NA
2021-02-08	FALSE	return_abroad	neg	FALSE	FALSE	FALSE	TRUE	FALSE	NA
2021-02-08	FALSE	return_abroad	neg	FALSE	FALSE	FALSE	FALSE	FALSE	NA
2021-02-08	FALSE	symptoms	neg	FALSE	FALSE	FALSE	FALSE	FALSE	NA
2021-02-08	FALSE	return_abroad	neg	FALSE	FALSE	FALSE	FALSE	FALSE	NA
2021-02-08	FALSE	close_contact	neg	FALSE	FALSE	FALSE	FALSE	FALSE	NA
2021-02-08	FALSE	symptoms	pos	FALSE	FALSE	FALSE	FALSE	FALSE	NA
2021-02-08	FALSE	return_abroad	neg	FALSE	FALSE	FALSE	FALSE	FALSE	NA
2021-02-08	FALSE	return_abroad	neg	FALSE	FALSE	FALSE	FALSE	FALSE	NA
2021-02-08	FALSE	symptoms	neg	FALSE	FALSE	FALSE	FALSE	FALSE	NA
2021-02-08	FALSE	return_abroad	neg	FALSE	FALSE	FALSE	FALSE	FALSE	NA
2021-02-08	FALSE	return_abroad	neg	FALSE	FALSE	FALSE	TRUE	FALSE	NA
2021-02-08	FALSE	return_abroad	neg	FALSE	FALSE	FALSE	TRUE	FALSE	NA
2021-02-08	FALSE	symptoms	neg	FALSE	FALSE	FALSE	TRUE	FALSE	NA
2021-02-08	FALSE	return_abroad	neg	FALSE	FALSE	FALSE	TRUE	FALSE	NA
2021-02-08	FALSE	close_contact	l2fu	FALSE	FALSE	FALSE	TRUE	TRUE	NA
2021-02-08	FALSE	symptoms	neg	FALSE	FALSE	FALSE	FALSE	FALSE	NA
2021-02-08	FALSE	symptoms	neg	FALSE	FALSE	FALSE	FALSE	FALSE	NA
2021-02-08	FALSE	symptoms	neg	FALSE	FALSE	FALSE	TRUE	FALSE	NA
2021-02-08	FALSE	return_abroad	neg	FALSE	FALSE	FALSE	TRUE	FALSE	NA
2021-02-08	FALSE	close_contact	neg	FALSE	FALSE	FALSE	TRUE	FALSE	NA
2021-02-08	FALSE	extended_tracing	neg	FALSE	FALSE	FALSE	FALSE	FALSE	NA
2021-02-08	FALSE	symptoms	neg	FALSE	FALSE	FALSE	TRUE	FALSE	NA
2021-02-08	FALSE	close_contact	l2fu	FALSE	FALSE	FALSE	FALSE	FALSE	NA
2021-02-08	FALSE	close_contact	neg	FALSE	FALSE	FALSE	FALSE	FALSE	NA
2021-02-08	FALSE	close_contact	l2fu	FALSE	FALSE	FALSE	FALSE	FALSE	NA
2021-02-08	FALSE	symptoms	neg	FALSE	FALSE	FALSE	FALSE	FALSE	NA
2021-02-08	FALSE	symptoms	neg	FALSE	FALSE	FALSE	TRUE	FALSE	NA
2021-02-08	FALSE	close_contact	neg	FALSE	FALSE	FALSE	FALSE	FALSE	NA
2021-02-08	FALSE	return_abroad	neg	FALSE	FALSE	FALSE	TRUE	FALSE	NA
2021-02-08	FALSE	close_contact	neg	FALSE	FALSE	FALSE	FALSE	FALSE	NA
2021-02-08	FALSE	symptoms	neg	FALSE	FALSE	FALSE	TRUE	FALSE	NA
2021-02-08	FALSE	close_contact	l2fu	FALSE	TRUE	FALSE	TRUE	FALSE	NA
2021-02-08	FALSE	return_abroad	neg	FALSE	TRUE	FALSE	TRUE	FALSE	NA
2021-02-08	FALSE	close_contact	neg	FALSE	FALSE	FALSE	TRUE	FALSE	NA
2021-02-08	FALSE	symptoms	neg	FALSE	FALSE	FALSE	FALSE	FALSE	NA
2021-02-08	FALSE	extended_tracing	neg	FALSE	TRUE	FALSE	TRUE	FALSE	NA
2021-02-08	FALSE	close_contact	neg	FALSE	FALSE	FALSE	FALSE	FALSE	NA
2021-02-08	FALSE	symptoms	neg	FALSE	FALSE	FALSE	FALSE	FALSE	NA
2021-02-08	FALSE	close_contact	neg	FALSE	FALSE	FALSE	TRUE	FALSE	NA
2021-02-08	FALSE	close_contact	neg	FALSE	FALSE	FALSE	TRUE	FALSE	NA
2021-02-08	FALSE	return_abroad	neg	FALSE	FALSE	FALSE	TRUE	FALSE	NA
2021-02-08	FALSE	close_contact	neg	FALSE	FALSE	FALSE	TRUE	FALSE	NA
2021-02-08	FALSE	symptoms	neg	FALSE	FALSE	FALSE	TRUE	FALSE	NA
2021-02-08	FALSE	close_contact	pos	FALSE	FALSE	FALSE	FALSE	FALSE	NA
2021-02-08	FALSE	symptoms	neg	FALSE	FALSE	FALSE	TRUE	FALSE	NA
2021-02-08	FALSE	symptoms	neg	FALSE	FALSE	FALSE	FALSE	FALSE	NA
2021-02-08	FALSE	return_abroad	neg	FALSE	FALSE	FALSE	TRUE	FALSE	NA
2021-02-08	FALSE	close_contact	neg	FALSE	FALSE	FALSE	TRUE	FALSE	NA
2021-02-08	FALSE	close_contact	neg	FALSE	FALSE	FALSE	FALSE	FALSE	NA
2021-02-08	FALSE	close_contact	neg	FALSE	FALSE	FALSE	FALSE	FALSE	NA
2021-02-08	FALSE	close_contact	neg	FALSE	FALSE	FALSE	TRUE	FALSE	NA
2021-02-08	FALSE	return_abroad	neg	FALSE	FALSE	FALSE	FALSE	FALSE	NA
2021-02-08	FALSE	symptoms	l2fu	FALSE	FALSE	FALSE	TRUE	FALSE	NA
2021-02-08	FALSE	close_contact	neg	FALSE	FALSE	FALSE	TRUE	FALSE	NA
2021-02-08	FALSE	symptoms	neg	FALSE	FALSE	FALSE	FALSE	FALSE	NA
2021-02-08	FALSE	return_abroad	neg	FALSE	FALSE	FALSE	FALSE	FALSE	NA
2021-02-08	FALSE	close_contact	neg	FALSE	FALSE	FALSE	TRUE	FALSE	NA
2021-02-08	FALSE	close_contact	neg	FALSE	FALSE	FALSE	FALSE	TRUE	NA
2021-02-08	FALSE	return_abroad	neg	FALSE	TRUE	FALSE	TRUE	FALSE	NA
2021-02-08	FALSE	return_abroad	pos	FALSE	FALSE	FALSE	FALSE	FALSE	NA
2021-02-08	FALSE	extended_tracing	neg	FALSE	FALSE	FALSE	TRUE	FALSE	NA
2021-02-15	FALSE	symptoms	neg	FALSE	FALSE	FALSE	TRUE	FALSE	NA
2021-02-15	FALSE	return_abroad	neg	FALSE	FALSE	FALSE	FALSE	FALSE	NA
2021-02-15	FALSE	close_contact	l2fu	FALSE	FALSE	FALSE	FALSE	FALSE	NA
2021-02-15	FALSE	coronalert	neg	FALSE	FALSE	FALSE	TRUE	TRUE	NA
2021-02-15	FALSE	symptoms	neg	FALSE	FALSE	FALSE	FALSE	FALSE	NA
2021-02-15	FALSE	symptoms	neg	FALSE	FALSE	FALSE	TRUE	FALSE	NA
2021-02-15	FALSE	close_contact	neg	FALSE	FALSE	FALSE	FALSE	FALSE	NA
2021-02-15	FALSE	return_abroad	l2fu	FALSE	FALSE	FALSE	FALSE	FALSE	NA
2021-02-15	FALSE	symptoms	neg	FALSE	FALSE	FALSE	FALSE	FALSE	NA
2021-02-15	FALSE	symptoms	neg	FALSE	FALSE	FALSE	FALSE	FALSE	NA
2021-02-15	FALSE	symptoms	neg	FALSE	FALSE	FALSE	TRUE	FALSE	NA
2021-02-15	FALSE	symptoms	neg	FALSE	FALSE	FALSE	FALSE	FALSE	NA
2021-02-15	FALSE	return_abroad	neg	FALSE	FALSE	FALSE	FALSE	FALSE	NA
2021-02-15	FALSE	return_abroad	neg	FALSE	FALSE	FALSE	FALSE	FALSE	NA
2021-02-15	FALSE	close_contact	neg	FALSE	FALSE	FALSE	TRUE	FALSE	NA
2021-02-15	FALSE	return_abroad	l2fu	FALSE	FALSE	FALSE	FALSE	FALSE	NA
2021-02-15	FALSE	symptoms	l2fu	FALSE	FALSE	FALSE	FALSE	FALSE	NA
2021-02-15	FALSE	return_abroad	neg	FALSE	FALSE	FALSE	FALSE	FALSE	NA
2021-02-15	FALSE	symptoms	pos	FALSE	FALSE	FALSE	FALSE	FALSE	NA
2021-02-15	FALSE	close_contact	neg	FALSE	TRUE	FALSE	TRUE	FALSE	NA
2021-02-15	FALSE	close_contact	pos	FALSE	FALSE	FALSE	TRUE	FALSE	NA
2021-02-15	FALSE	symptoms	neg	FALSE	FALSE	FALSE	FALSE	FALSE	NA
2021-02-15	FALSE	close_contact	neg	FALSE	FALSE	FALSE	FALSE	FALSE	NA
2021-02-15	FALSE	close_contact	neg	FALSE	FALSE	FALSE	TRUE	FALSE	NA
2021-02-15	FALSE	symptoms	neg	FALSE	FALSE	FALSE	FALSE	FALSE	NA
2021-02-15	FALSE	symptoms	neg	FALSE	FALSE	FALSE	TRUE	FALSE	NA
2021-02-15	FALSE	symptoms	neg	FALSE	FALSE	FALSE	FALSE	FALSE	NA
2021-02-15	FALSE	return_abroad	neg	FALSE	TRUE	FALSE	FALSE	FALSE	NA
2021-02-15	FALSE	close_contact	neg	FALSE	TRUE	FALSE	FALSE	FALSE	NA
2021-02-15	FALSE	symptoms	neg	FALSE	FALSE	FALSE	FALSE	FALSE	NA
2021-02-15	FALSE	return_abroad	neg	FALSE	FALSE	FALSE	FALSE	FALSE	NA
2021-02-15	FALSE	symptoms	neg	FALSE	FALSE	FALSE	FALSE	FALSE	NA
2021-02-15	FALSE	return_abroad	neg	FALSE	FALSE	FALSE	FALSE	FALSE	NA
2021-02-15	FALSE	symptoms	neg	FALSE	FALSE	FALSE	TRUE	FALSE	NA
2021-02-15	FALSE	close_contact	neg	FALSE	FALSE	FALSE	FALSE	FALSE	NA
2021-02-15	FALSE	symptoms	neg	FALSE	FALSE	FALSE	FALSE	FALSE	NA
2021-02-15	FALSE	return_abroad	l2fu	FALSE	FALSE	FALSE	FALSE	FALSE	NA
2021-02-15	FALSE	close_contact	neg	FALSE	FALSE	FALSE	FALSE	FALSE	NA
2021-02-15	FALSE	return_abroad	neg	FALSE	FALSE	FALSE	FALSE	FALSE	NA
2021-02-15	FALSE	return_abroad	neg	FALSE	FALSE	FALSE	FALSE	FALSE	NA
2021-02-15	FALSE	symptoms	neg	FALSE	FALSE	FALSE	FALSE	FALSE	NA
2021-02-15	FALSE	close_contact	neg	FALSE	FALSE	FALSE	TRUE	FALSE	NA
2021-02-15	FALSE	symptoms	neg	FALSE	FALSE	FALSE	TRUE	FALSE	NA
2021-02-15	FALSE	symptoms	neg	FALSE	FALSE	FALSE	FALSE	FALSE	NA
2021-02-15	FALSE	close_contact	neg	FALSE	FALSE	FALSE	FALSE	FALSE	NA
2021-02-15	FALSE	close_contact	neg	FALSE	FALSE	FALSE	TRUE	FALSE	NA
2021-02-15	FALSE	close_contact	neg	FALSE	FALSE	FALSE	TRUE	FALSE	NA
2021-02-15	FALSE	return_abroad	neg	FALSE	FALSE	FALSE	FALSE	FALSE	NA
2021-02-15	FALSE	close_contact	neg	FALSE	FALSE	FALSE	FALSE	FALSE	NA
2021-02-15	FALSE	symptoms	neg	FALSE	FALSE	FALSE	TRUE	FALSE	NA
2021-02-15	FALSE	close_contact	neg	FALSE	TRUE	FALSE	TRUE	FALSE	NA
2021-02-15	FALSE	close_contact	neg	FALSE	FALSE	FALSE	FALSE	FALSE	NA
2021-02-15	FALSE	symptoms	neg	FALSE	FALSE	FALSE	FALSE	FALSE	NA
2021-02-15	FALSE	close_contact	pos	FALSE	FALSE	FALSE	TRUE	FALSE	NA
2021-02-15	FALSE	return_abroad	neg	FALSE	FALSE	FALSE	FALSE	FALSE	NA
2021-02-15	FALSE	symptoms	neg	FALSE	FALSE	FALSE	FALSE	FALSE	NA
2021-02-15	FALSE	symptoms	neg	FALSE	FALSE	FALSE	FALSE	FALSE	NA
2021-02-15	FALSE	close_contact	neg	FALSE	TRUE	FALSE	TRUE	FALSE	NA
2021-02-15	FALSE	return_abroad	neg	FALSE	TRUE	FALSE	FALSE	FALSE	NA
2021-02-15	FALSE	precaution	l2fu	FALSE	FALSE	FALSE	FALSE	FALSE	NA
2021-02-15	FALSE	precaution	neg	FALSE	FALSE	FALSE	FALSE	FALSE	NA
2021-02-15	FALSE	symptoms	pos	FALSE	FALSE	FALSE	FALSE	FALSE	NA
2021-02-15	FALSE	close_contact	neg	FALSE	TRUE	FALSE	TRUE	TRUE	NA
2021-02-15	FALSE	close_contact	neg	FALSE	FALSE	FALSE	FALSE	FALSE	NA
2021-02-15	FALSE	return_abroad	neg	FALSE	FALSE	FALSE	TRUE	FALSE	NA
2021-02-15	FALSE	precaution	neg	FALSE	FALSE	FALSE	FALSE	FALSE	NA
2021-02-15	FALSE	return_abroad	neg	FALSE	FALSE	FALSE	FALSE	FALSE	NA
2021-02-15	FALSE	symptoms	neg	FALSE	FALSE	FALSE	TRUE	FALSE	NA
2021-02-15	FALSE	close_contact	neg	FALSE	FALSE	FALSE	FALSE	FALSE	NA
2021-02-15	FALSE	precaution	neg	FALSE	FALSE	FALSE	FALSE	FALSE	NA
2021-02-15	FALSE	return_abroad	neg	FALSE	FALSE	FALSE	TRUE	FALSE	NA
2021-02-15	FALSE	precaution	neg	FALSE	FALSE	FALSE	FALSE	FALSE	NA
2021-02-15	FALSE	return_abroad	neg	FALSE	FALSE	FALSE	FALSE	FALSE	NA
2021-02-15	FALSE	precaution	neg	FALSE	FALSE	FALSE	FALSE	FALSE	NA
2021-02-15	FALSE	close_contact	neg	FALSE	FALSE	FALSE	FALSE	FALSE	NA
2021-02-15	FALSE	symptoms	neg	FALSE	FALSE	FALSE	TRUE	FALSE	NA
2021-02-15	FALSE	symptoms	neg	FALSE	TRUE	FALSE	TRUE	FALSE	NA
2021-02-15	FALSE	symptoms	neg	FALSE	FALSE	FALSE	TRUE	FALSE	NA
2021-02-15	FALSE	precaution	neg	FALSE	FALSE	FALSE	TRUE	FALSE	NA
2021-02-15	FALSE	precaution	neg	FALSE	FALSE	FALSE	TRUE	FALSE	NA
2021-02-15	FALSE	close_contact	neg	FALSE	FALSE	FALSE	TRUE	TRUE	NA
2021-02-15	FALSE	precaution	neg	FALSE	FALSE	FALSE	FALSE	FALSE	NA
2021-02-15	FALSE	symptoms	neg	FALSE	FALSE	FALSE	FALSE	FALSE	NA
2021-02-15	FALSE	NA	neg	FALSE	FALSE	FALSE	FALSE	FALSE	NA
2021-02-15	FALSE	precaution	neg	FALSE	FALSE	FALSE	TRUE	FALSE	NA
2021-02-15	FALSE	symptoms	neg	FALSE	FALSE	FALSE	TRUE	FALSE	NA
2021-02-15	FALSE	return_abroad	l2fu	FALSE	FALSE	FALSE	FALSE	FALSE	NA
2021-02-15	FALSE	symptoms	neg	FALSE	FALSE	FALSE	FALSE	FALSE	NA
2021-02-15	FALSE	return_abroad	neg	FALSE	FALSE	FALSE	TRUE	FALSE	NA
2021-02-15	FALSE	close_contact	neg	FALSE	TRUE	FALSE	TRUE	FALSE	NA
2021-02-15	FALSE	symptoms	neg	FALSE	FALSE	FALSE	TRUE	FALSE	NA
2021-02-15	FALSE	symptoms	neg	FALSE	FALSE	FALSE	FALSE	FALSE	NA
2021-02-15	FALSE	precaution	neg	FALSE	FALSE	FALSE	TRUE	FALSE	NA
2021-02-15	FALSE	close_contact	neg	FALSE	FALSE	FALSE	TRUE	FALSE	NA
2021-02-15	FALSE	close_contact	neg	FALSE	FALSE	FALSE	FALSE	FALSE	NA
2021-02-15	FALSE	close_contact	pos	FALSE	FALSE	FALSE	FALSE	FALSE	NA
2021-02-15	FALSE	close_contact	pos	FALSE	FALSE	FALSE	TRUE	FALSE	NA
2021-02-15	FALSE	symptoms	neg	FALSE	FALSE	FALSE	TRUE	FALSE	NA
2021-02-15	FALSE	close_contact	neg	FALSE	FALSE	FALSE	TRUE	FALSE	NA
2021-02-15	FALSE	symptoms	neg	FALSE	FALSE	FALSE	TRUE	FALSE	NA
2021-02-15	FALSE	symptoms	neg	FALSE	FALSE	FALSE	TRUE	FALSE	NA
2021-02-15	FALSE	close_contact	neg	FALSE	FALSE	FALSE	TRUE	FALSE	NA
2021-02-15	FALSE	symptoms	neg	FALSE	FALSE	FALSE	FALSE	FALSE	NA
2021-02-15	FALSE	close_contact	neg	FALSE	FALSE	FALSE	FALSE	FALSE	NA
2021-02-15	FALSE	symptoms	neg	FALSE	FALSE	FALSE	FALSE	FALSE	NA
2021-02-15	FALSE	close_contact	neg	FALSE	FALSE	FALSE	FALSE	FALSE	NA
2021-02-15	FALSE	precaution	l2fu	FALSE	FALSE	FALSE	FALSE	FALSE	NA
2021-02-15	FALSE	symptoms	neg	FALSE	FALSE	FALSE	TRUE	FALSE	NA
2021-02-15	FALSE	close_contact	neg	FALSE	FALSE	FALSE	TRUE	FALSE	NA
2021-02-15	FALSE	close_contact	neg	FALSE	FALSE	FALSE	FALSE	FALSE	NA
2021-02-15	FALSE	precaution	neg	FALSE	FALSE	FALSE	TRUE	FALSE	NA
2021-02-15	FALSE	close_contact	neg	FALSE	FALSE	FALSE	FALSE	FALSE	NA
2021-02-15	FALSE	close_contact	neg	FALSE	FALSE	FALSE	FALSE	FALSE	NA
2021-02-15	FALSE	return_abroad	neg	FALSE	FALSE	FALSE	FALSE	FALSE	NA
2021-02-15	FALSE	close_contact	l2fu	FALSE	FALSE	FALSE	FALSE	FALSE	NA
2021-02-15	FALSE	close_contact	neg	FALSE	FALSE	FALSE	TRUE	TRUE	NA
2021-02-15	FALSE	close_contact	neg	FALSE	FALSE	FALSE	FALSE	FALSE	NA
2021-02-15	FALSE	precaution	neg	FALSE	FALSE	FALSE	FALSE	FALSE	NA
2021-02-15	FALSE	close_contact	neg	FALSE	FALSE	FALSE	TRUE	FALSE	NA
2021-02-15	FALSE	close_contact	pos	FALSE	TRUE	FALSE	TRUE	TRUE	NA
2021-02-15	FALSE	return_abroad	neg	FALSE	FALSE	FALSE	FALSE	FALSE	NA
2021-02-15	FALSE	symptoms	neg	FALSE	FALSE	FALSE	TRUE	FALSE	NA
2021-02-15	FALSE	return_abroad	neg	FALSE	FALSE	FALSE	FALSE	FALSE	NA
2021-02-15	FALSE	close_contact	neg	FALSE	FALSE	FALSE	TRUE	FALSE	NA
2021-02-15	FALSE	symptoms	neg	FALSE	FALSE	FALSE	TRUE	FALSE	NA
2021-02-15	FALSE	symptoms	l2fu	FALSE	FALSE	FALSE	TRUE	FALSE	NA
2021-02-15	FALSE	close_contact	neg	FALSE	FALSE	FALSE	FALSE	FALSE	NA
2021-02-15	FALSE	close_contact	neg	FALSE	FALSE	FALSE	TRUE	FALSE	NA
2021-02-15	FALSE	symptoms	neg	FALSE	FALSE	FALSE	FALSE	FALSE	NA
2021-02-15	FALSE	close_contact	neg	FALSE	FALSE	FALSE	FALSE	FALSE	NA
2021-02-15	FALSE	precaution	neg	FALSE	FALSE	FALSE	TRUE	FALSE	NA
2021-02-15	FALSE	precaution	neg	FALSE	FALSE	FALSE	TRUE	FALSE	NA
2021-02-15	FALSE	extended_tracing	neg	FALSE	FALSE	FALSE	FALSE	FALSE	NA
2021-02-15	FALSE	close_contact	neg	FALSE	TRUE	FALSE	TRUE	FALSE	NA
2021-02-15	FALSE	close_contact	neg	FALSE	TRUE	FALSE	TRUE	FALSE	NA
2021-02-15	FALSE	symptoms	neg	FALSE	FALSE	FALSE	TRUE	FALSE	NA
2021-02-15	FALSE	extended_tracing	neg	FALSE	FALSE	FALSE	TRUE	FALSE	NA
2021-02-15	FALSE	symptoms	neg	FALSE	FALSE	FALSE	FALSE	FALSE	NA
2021-02-15	FALSE	symptoms	neg	FALSE	FALSE	FALSE	FALSE	FALSE	NA
2021-02-15	FALSE	return_abroad	neg	FALSE	FALSE	FALSE	TRUE	FALSE	NA
2021-02-15	FALSE	close_contact	neg	FALSE	TRUE	FALSE	TRUE	FALSE	NA
2021-02-15	FALSE	return_abroad	neg	FALSE	TRUE	FALSE	FALSE	FALSE	NA
2021-02-15	FALSE	symptoms	neg	FALSE	FALSE	FALSE	TRUE	FALSE	NA
2021-02-15	FALSE	return_abroad	neg	FALSE	FALSE	FALSE	TRUE	FALSE	NA
2021-02-15	FALSE	close_contact	neg	FALSE	TRUE	FALSE	TRUE	FALSE	NA
2021-02-15	FALSE	symptoms	neg	FALSE	FALSE	FALSE	FALSE	FALSE	NA
2021-02-15	FALSE	close_contact	neg	FALSE	FALSE	FALSE	FALSE	FALSE	NA
2021-02-15	FALSE	return_abroad	neg	FALSE	FALSE	FALSE	FALSE	FALSE	NA
2021-02-15	FALSE	close_contact	neg	FALSE	FALSE	FALSE	TRUE	FALSE	NA
2021-02-15	FALSE	close_contact	neg	FALSE	FALSE	FALSE	TRUE	FALSE	NA
2021-02-15	FALSE	close_contact	pos	FALSE	FALSE	FALSE	FALSE	FALSE	NA
2021-02-15	FALSE	close_contact	neg	FALSE	FALSE	FALSE	FALSE	FALSE	NA
2021-02-15	FALSE	extended_tracing	neg	FALSE	FALSE	FALSE	FALSE	FALSE	NA
2021-02-15	FALSE	symptoms	neg	FALSE	FALSE	FALSE	TRUE	FALSE	NA
2021-02-15	FALSE	symptoms	neg	FALSE	FALSE	FALSE	FALSE	FALSE	NA
2021-02-15	FALSE	return_abroad	neg	FALSE	TRUE	FALSE	TRUE	FALSE	NA
2021-02-15	FALSE	return_abroad	neg	FALSE	TRUE	FALSE	TRUE	FALSE	NA
2021-02-15	FALSE	symptoms	neg	FALSE	FALSE	FALSE	FALSE	FALSE	NA
2021-02-15	FALSE	return_abroad	neg	FALSE	FALSE	FALSE	TRUE	FALSE	NA
2021-02-15	FALSE	close_contact	neg	FALSE	FALSE	FALSE	TRUE	FALSE	NA
2021-02-15	FALSE	symptoms	neg	FALSE	FALSE	FALSE	TRUE	FALSE	NA
2021-02-15	FALSE	symptoms	neg	FALSE	FALSE	FALSE	FALSE	FALSE	NA
2021-02-15	FALSE	return_abroad	neg	FALSE	FALSE	FALSE	FALSE	FALSE	NA
2021-02-15	FALSE	return_abroad	neg	FALSE	TRUE	FALSE	TRUE	FALSE	NA
2021-02-15	FALSE	close_contact	neg	FALSE	FALSE	FALSE	FALSE	FALSE	NA
2021-02-15	FALSE	symptoms	neg	FALSE	FALSE	FALSE	TRUE	FALSE	NA
2021-02-15	FALSE	return_abroad	neg	FALSE	FALSE	FALSE	FALSE	FALSE	NA
2021-02-15	FALSE	return_abroad	neg	FALSE	FALSE	FALSE	FALSE	FALSE	NA
2021-02-15	FALSE	symptoms	neg	FALSE	FALSE	FALSE	FALSE	FALSE	NA
2021-02-15	FALSE	close_contact	neg	FALSE	TRUE	FALSE	FALSE	FALSE	NA
2021-02-15	FALSE	symptoms	neg	FALSE	FALSE	FALSE	FALSE	FALSE	NA
2021-02-15	FALSE	symptoms	neg	FALSE	FALSE	FALSE	TRUE	FALSE	NA
2021-02-15	FALSE	symptoms	neg	FALSE	FALSE	FALSE	TRUE	FALSE	NA
2021-02-15	FALSE	close_contact	pos	FALSE	TRUE	TRUE	TRUE	FALSE	NA
2021-02-15	FALSE	return_abroad	neg	FALSE	FALSE	FALSE	FALSE	FALSE	NA
2021-02-15	FALSE	precaution	neg	FALSE	TRUE	TRUE	TRUE	FALSE	NA
2021-02-15	FALSE	symptoms	neg	FALSE	FALSE	FALSE	TRUE	FALSE	NA
2021-02-15	FALSE	symptoms	neg	FALSE	FALSE	FALSE	TRUE	FALSE	NA
2021-02-15	FALSE	symptoms	neg	FALSE	FALSE	FALSE	TRUE	FALSE	NA
2021-02-15	FALSE	precaution	neg	FALSE	FALSE	FALSE	FALSE	FALSE	NA
2021-02-15	FALSE	close_contact	neg	FALSE	FALSE	FALSE	TRUE	FALSE	NA
2021-02-15	FALSE	return_abroad	neg	FALSE	TRUE	FALSE	FALSE	FALSE	NA
2021-02-15	FALSE	close_contact	neg	FALSE	FALSE	FALSE	FALSE	FALSE	NA
2021-02-15	FALSE	close_contact	neg	FALSE	FALSE	FALSE	FALSE	TRUE	NA
2021-02-15	FALSE	extended_tracing	neg	FALSE	FALSE	FALSE	TRUE	FALSE	NA
2021-02-15	FALSE	extended_tracing	neg	FALSE	FALSE	FALSE	TRUE	FALSE	NA
2021-02-15	FALSE	extended_tracing	neg	FALSE	FALSE	FALSE	TRUE	FALSE	NA
2021-02-15	FALSE	close_contact	neg	FALSE	FALSE	FALSE	FALSE	FALSE	NA
2021-02-15	FALSE	extended_tracing	neg	FALSE	FALSE	FALSE	TRUE	FALSE	NA
2021-02-15	FALSE	extended_tracing	neg	FALSE	FALSE	FALSE	FALSE	FALSE	NA
2021-02-15	FALSE	extended_tracing	neg	FALSE	FALSE	FALSE	TRUE	FALSE	NA
2021-02-15	FALSE	extended_tracing	neg	FALSE	FALSE	FALSE	TRUE	FALSE	NA
2021-02-15	FALSE	return_abroad	pos	FALSE	FALSE	FALSE	FALSE	FALSE	NA
2021-02-15	FALSE	return_abroad	neg	FALSE	FALSE	FALSE	TRUE	FALSE	NA
2021-02-15	FALSE	extended_tracing	neg	FALSE	FALSE	FALSE	TRUE	FALSE	NA
2021-02-15	FALSE	extended_tracing	neg	FALSE	FALSE	FALSE	FALSE	FALSE	NA
2021-02-15	FALSE	extended_tracing	neg	FALSE	FALSE	FALSE	TRUE	FALSE	NA
2021-02-15	FALSE	extended_tracing	l2fu	FALSE	FALSE	FALSE	TRUE	FALSE	NA
2021-02-15	FALSE	extended_tracing	neg	FALSE	FALSE	FALSE	FALSE	FALSE	NA
2021-02-15	FALSE	extended_tracing	neg	FALSE	FALSE	FALSE	FALSE	FALSE	NA
2021-02-15	FALSE	symptoms	neg	FALSE	FALSE	FALSE	FALSE	FALSE	NA
2021-02-15	FALSE	extended_tracing	neg	FALSE	FALSE	FALSE	FALSE	FALSE	NA
2021-02-15	FALSE	return_abroad	neg	FALSE	FALSE	FALSE	TRUE	FALSE	NA
2021-02-15	FALSE	extended_tracing	neg	FALSE	FALSE	FALSE	TRUE	FALSE	NA
2021-02-15	FALSE	extended_tracing	neg	FALSE	FALSE	FALSE	FALSE	FALSE	NA
2021-02-15	FALSE	symptoms	neg	FALSE	FALSE	FALSE	TRUE	FALSE	NA
2021-02-15	FALSE	extended_tracing	neg	FALSE	FALSE	FALSE	FALSE	FALSE	NA
2021-02-15	FALSE	extended_tracing	neg	FALSE	FALSE	FALSE	TRUE	FALSE	NA
2021-02-15	FALSE	close_contact	neg	FALSE	TRUE	TRUE	FALSE	FALSE	NA
2021-02-15	FALSE	extended_tracing	neg	FALSE	FALSE	FALSE	FALSE	FALSE	NA
2021-02-15	FALSE	close_contact	neg	FALSE	TRUE	TRUE	TRUE	FALSE	NA
2021-02-15	FALSE	precaution	neg	FALSE	FALSE	FALSE	TRUE	FALSE	NA
2021-02-15	FALSE	close_contact	neg	FALSE	TRUE	TRUE	FALSE	FALSE	NA
2021-02-15	FALSE	close_contact	neg	FALSE	TRUE	TRUE	TRUE	FALSE	NA
2021-02-15	FALSE	close_contact	neg	FALSE	FALSE	TRUE	TRUE	FALSE	NA
2021-02-15	FALSE	extended_tracing	neg	FALSE	FALSE	FALSE	FALSE	FALSE	NA
2021-02-15	FALSE	extended_tracing	neg	FALSE	FALSE	FALSE	FALSE	FALSE	NA
2021-02-15	FALSE	extended_tracing	neg	FALSE	FALSE	FALSE	TRUE	FALSE	NA
2021-02-15	FALSE	extended_tracing	neg	FALSE	FALSE	FALSE	FALSE	FALSE	NA
2021-02-15	FALSE	return_abroad	neg	FALSE	FALSE	FALSE	FALSE	FALSE	NA
2021-02-15	FALSE	close_contact	neg	FALSE	TRUE	FALSE	TRUE	FALSE	NA
2021-02-15	FALSE	close_contact	neg	FALSE	FALSE	FALSE	FALSE	FALSE	NA
2021-02-15	FALSE	extended_tracing	neg	FALSE	FALSE	FALSE	TRUE	FALSE	NA
2021-02-15	FALSE	return_abroad	neg	FALSE	TRUE	FALSE	TRUE	FALSE	NA
2021-02-15	FALSE	symptoms	neg	FALSE	FALSE	FALSE	TRUE	FALSE	NA
2021-02-15	FALSE	close_contact	neg	FALSE	FALSE	FALSE	FALSE	FALSE	NA
2021-02-15	FALSE	extended_tracing	neg	FALSE	FALSE	FALSE	TRUE	FALSE	NA
2021-02-15	FALSE	symptoms	neg	FALSE	FALSE	FALSE	TRUE	FALSE	NA
2021-02-15	FALSE	extended_tracing	neg	FALSE	FALSE	FALSE	FALSE	FALSE	NA
2021-02-15	FALSE	extended_tracing	neg	FALSE	FALSE	FALSE	FALSE	FALSE	NA
2021-02-15	FALSE	extended_tracing	neg	FALSE	FALSE	FALSE	TRUE	FALSE	NA
2021-02-15	FALSE	extended_tracing	neg	FALSE	FALSE	FALSE	FALSE	FALSE	NA
2021-02-15	FALSE	close_contact	neg	FALSE	FALSE	FALSE	FALSE	TRUE	NA
2021-02-15	FALSE	symptoms	neg	FALSE	FALSE	FALSE	FALSE	FALSE	NA
2021-02-15	FALSE	close_contact	neg	FALSE	TRUE	FALSE	FALSE	FALSE	NA
2021-02-15	FALSE	return_abroad	neg	FALSE	TRUE	FALSE	TRUE	FALSE	NA
2021-02-15	FALSE	return_abroad	neg	FALSE	FALSE	FALSE	FALSE	FALSE	NA
2021-02-15	FALSE	extended_tracing	neg	FALSE	FALSE	FALSE	FALSE	FALSE	NA
2021-02-15	FALSE	symptoms	neg	FALSE	FALSE	FALSE	TRUE	FALSE	NA
2021-02-15	FALSE	return_abroad	neg	FALSE	FALSE	FALSE	FALSE	FALSE	NA
2021-02-15	FALSE	close_contact	neg	FALSE	FALSE	FALSE	FALSE	FALSE	NA
2021-02-15	FALSE	extended_tracing	neg	FALSE	FALSE	FALSE	TRUE	FALSE	NA
2021-02-15	FALSE	extended_tracing	neg	FALSE	FALSE	FALSE	FALSE	FALSE	NA
2021-02-15	FALSE	close_contact	l2fu	FALSE	FALSE	FALSE	FALSE	FALSE	NA
2021-02-15	FALSE	close_contact	neg	FALSE	FALSE	FALSE	FALSE	FALSE	NA
2021-02-15	FALSE	close_contact	neg	FALSE	FALSE	FALSE	TRUE	FALSE	NA
2021-02-15	FALSE	return_abroad	neg	FALSE	TRUE	FALSE	FALSE	FALSE	NA
2021-02-15	FALSE	close_contact	neg	FALSE	TRUE	TRUE	FALSE	FALSE	NA
2021-02-15	FALSE	return_abroad	neg	FALSE	FALSE	FALSE	FALSE	FALSE	NA
2021-02-15	FALSE	coronalert	neg	FALSE	FALSE	FALSE	TRUE	TRUE	NA
2021-02-15	FALSE	return_abroad	neg	FALSE	TRUE	FALSE	FALSE	FALSE	NA
2021-02-15	FALSE	return_abroad	neg	FALSE	TRUE	FALSE	FALSE	FALSE	NA
2021-02-15	FALSE	precaution	l2fu	FALSE	TRUE	FALSE	FALSE	FALSE	NA
2021-02-15	FALSE	extended_tracing	neg	FALSE	FALSE	FALSE	FALSE	FALSE	NA
2021-02-15	FALSE	symptoms	neg	FALSE	FALSE	FALSE	FALSE	FALSE	NA
2021-02-15	FALSE	precaution	neg	FALSE	FALSE	FALSE	TRUE	FALSE	NA
2021-02-15	FALSE	precaution	neg	TRUE	FALSE	FALSE	TRUE	FALSE	NA
2021-02-15	FALSE	extended_tracing	pos	FALSE	FALSE	FALSE	TRUE	FALSE	NA
2021-02-15	FALSE	close_contact	neg	FALSE	TRUE	FALSE	TRUE	FALSE	NA
2021-02-15	FALSE	extended_tracing	neg	FALSE	FALSE	FALSE	TRUE	FALSE	NA
2021-02-15	FALSE	extended_tracing	neg	FALSE	FALSE	FALSE	FALSE	FALSE	NA
2021-02-15	FALSE	symptoms	neg	FALSE	FALSE	FALSE	FALSE	FALSE	NA
2021-02-15	FALSE	extended_tracing	neg	FALSE	FALSE	FALSE	FALSE	FALSE	NA
2021-02-15	FALSE	precaution	l2fu	FALSE	FALSE	FALSE	TRUE	FALSE	NA
2021-02-15	FALSE	return_abroad	neg	FALSE	TRUE	FALSE	TRUE	FALSE	NA
2021-02-22	FALSE	extended_tracing	l2fu	FALSE	FALSE	FALSE	FALSE	FALSE	NA
2021-02-22	FALSE	close_contact	neg	FALSE	FALSE	FALSE	TRUE	FALSE	NA
2021-02-22	FALSE	close_contact	neg	FALSE	FALSE	FALSE	TRUE	FALSE	NA
2021-02-22	FALSE	symptoms	neg	FALSE	FALSE	FALSE	FALSE	FALSE	NA
2021-02-22	FALSE	extended_tracing	neg	FALSE	FALSE	FALSE	TRUE	FALSE	NA
2021-02-22	FALSE	symptoms	neg	FALSE	FALSE	FALSE	FALSE	FALSE	NA
2021-02-22	FALSE	extended_tracing	neg	FALSE	FALSE	FALSE	FALSE	FALSE	NA
2021-02-22	FALSE	extended_tracing	neg	FALSE	FALSE	FALSE	TRUE	FALSE	NA
2021-02-22	FALSE	symptoms	neg	FALSE	FALSE	FALSE	TRUE	FALSE	NA
2021-02-22	FALSE	symptoms	neg	FALSE	TRUE	FALSE	TRUE	FALSE	NA
2021-02-22	FALSE	return_abroad	neg	FALSE	FALSE	FALSE	TRUE	FALSE	NA
2021-02-22	FALSE	extended_tracing	neg	FALSE	FALSE	FALSE	FALSE	FALSE	NA
2021-02-22	FALSE	extended_tracing	neg	FALSE	FALSE	FALSE	FALSE	FALSE	NA
2021-02-22	FALSE	symptoms	neg	FALSE	FALSE	FALSE	TRUE	FALSE	NA
2021-02-22	FALSE	return_abroad	neg	FALSE	FALSE	FALSE	FALSE	FALSE	NA
2021-02-22	FALSE	return_abroad	neg	FALSE	TRUE	FALSE	FALSE	FALSE	NA
2021-02-22	FALSE	symptoms	neg	FALSE	FALSE	FALSE	TRUE	FALSE	NA
2021-02-22	FALSE	extended_tracing	neg	FALSE	FALSE	FALSE	TRUE	FALSE	NA
2021-02-22	FALSE	extended_tracing	neg	FALSE	FALSE	FALSE	FALSE	FALSE	NA
2021-02-22	FALSE	symptoms	neg	FALSE	FALSE	FALSE	FALSE	FALSE	NA
2021-02-22	FALSE	close_contact	neg	FALSE	TRUE	FALSE	FALSE	TRUE	NA
2021-02-22	FALSE	symptoms	l2fu	FALSE	FALSE	FALSE	TRUE	FALSE	NA
2021-02-22	FALSE	return_abroad	neg	FALSE	FALSE	FALSE	FALSE	FALSE	NA
2021-02-22	FALSE	return_abroad	neg	FALSE	TRUE	FALSE	FALSE	FALSE	NA
2021-02-22	FALSE	close_contact	neg	FALSE	TRUE	FALSE	TRUE	TRUE	NA
2021-02-22	FALSE	close_contact	neg	FALSE	TRUE	TRUE	TRUE	TRUE	NA
2021-02-22	FALSE	symptoms	neg	FALSE	FALSE	FALSE	FALSE	FALSE	NA
2021-02-22	FALSE	return_abroad	neg	FALSE	TRUE	FALSE	FALSE	FALSE	NA
2021-02-22	FALSE	extended_tracing	neg	FALSE	FALSE	FALSE	FALSE	FALSE	NA
2021-02-22	FALSE	symptoms	neg	FALSE	FALSE	FALSE	FALSE	FALSE	NA
2021-02-22	FALSE	symptoms	neg	FALSE	FALSE	FALSE	TRUE	FALSE	NA
2021-02-22	FALSE	close_contact	neg	FALSE	TRUE	TRUE	FALSE	FALSE	NA
2021-02-22	FALSE	close_contact	neg	FALSE	FALSE	FALSE	TRUE	FALSE	NA
2021-02-22	FALSE	return_abroad	neg	FALSE	FALSE	FALSE	TRUE	FALSE	NA
2021-02-22	FALSE	return_abroad	neg	FALSE	FALSE	FALSE	TRUE	FALSE	NA
2021-02-22	FALSE	close_contact	neg	FALSE	FALSE	FALSE	FALSE	FALSE	NA
2021-02-22	FALSE	close_contact	neg	FALSE	TRUE	FALSE	TRUE	FALSE	NA
2021-02-22	FALSE	close_contact	neg	FALSE	TRUE	TRUE	FALSE	FALSE	NA
2021-02-22	FALSE	symptoms	neg	FALSE	FALSE	FALSE	FALSE	FALSE	NA
2021-02-22	FALSE	symptoms	neg	FALSE	FALSE	FALSE	TRUE	FALSE	NA
2021-02-22	FALSE	close_contact	neg	FALSE	FALSE	FALSE	FALSE	FALSE	NA
2021-02-22	FALSE	symptoms	neg	FALSE	FALSE	FALSE	TRUE	FALSE	NA
2021-02-22	FALSE	close_contact	neg	FALSE	FALSE	FALSE	TRUE	FALSE	NA
2021-02-22	FALSE	symptoms	neg	FALSE	FALSE	FALSE	FALSE	FALSE	NA
2021-02-22	FALSE	symptoms	neg	FALSE	FALSE	FALSE	FALSE	FALSE	NA
2021-02-22	FALSE	return_abroad	neg	FALSE	FALSE	FALSE	TRUE	FALSE	NA
2021-02-22	FALSE	extended_tracing	neg	FALSE	FALSE	FALSE	FALSE	FALSE	NA
2021-02-22	FALSE	close_contact	neg	FALSE	FALSE	FALSE	FALSE	FALSE	NA
2021-02-22	FALSE	return_abroad	neg	FALSE	FALSE	FALSE	FALSE	FALSE	NA
2021-02-22	FALSE	extended_tracing	neg	FALSE	FALSE	FALSE	FALSE	FALSE	NA
2021-02-22	FALSE	close_contact	neg	FALSE	TRUE	FALSE	FALSE	FALSE	NA
2021-02-22	FALSE	close_contact	neg	FALSE	FALSE	FALSE	TRUE	FALSE	NA
2021-02-22	FALSE	return_abroad	l2fu	FALSE	FALSE	FALSE	FALSE	FALSE	NA
2021-02-22	FALSE	close_contact	neg	FALSE	FALSE	TRUE	FALSE	FALSE	NA
2021-02-22	FALSE	symptoms	neg	FALSE	FALSE	FALSE	TRUE	FALSE	NA
2021-02-22	FALSE	return_abroad	neg	FALSE	FALSE	TRUE	FALSE	FALSE	NA
2021-02-22	FALSE	extended_tracing	neg	FALSE	FALSE	FALSE	FALSE	FALSE	NA
2021-02-22	FALSE	extended_tracing	neg	FALSE	FALSE	FALSE	TRUE	FALSE	NA
2021-02-22	FALSE	extended_tracing	neg	FALSE	FALSE	FALSE	FALSE	FALSE	NA
2021-02-22	FALSE	symptoms	neg	FALSE	FALSE	FALSE	FALSE	FALSE	NA
2021-02-22	FALSE	symptoms	l2fu	FALSE	FALSE	FALSE	FALSE	FALSE	NA
2021-02-22	FALSE	return_abroad	neg	FALSE	FALSE	FALSE	FALSE	FALSE	NA
2021-02-22	FALSE	extended_tracing	neg	FALSE	FALSE	FALSE	FALSE	FALSE	NA
2021-02-22	FALSE	symptoms	neg	FALSE	FALSE	FALSE	FALSE	FALSE	NA
2021-02-22	FALSE	symptoms	neg	FALSE	FALSE	FALSE	FALSE	FALSE	NA
2021-02-22	FALSE	return_abroad	neg	FALSE	FALSE	TRUE	TRUE	FALSE	NA
2021-02-22	FALSE	extended_tracing	neg	FALSE	FALSE	FALSE	FALSE	FALSE	NA
2021-02-22	FALSE	extended_tracing	neg	FALSE	FALSE	FALSE	FALSE	FALSE	NA
2021-02-22	FALSE	extended_tracing	neg	FALSE	FALSE	FALSE	FALSE	FALSE	NA
2021-02-22	FALSE	extended_tracing	neg	FALSE	FALSE	FALSE	TRUE	FALSE	NA
2021-02-22	FALSE	symptoms	neg	FALSE	FALSE	FALSE	TRUE	FALSE	NA
2021-02-22	FALSE	return_abroad	l2fu	FALSE	FALSE	FALSE	FALSE	FALSE	NA
2021-02-22	FALSE	extended_tracing	neg	FALSE	FALSE	FALSE	FALSE	FALSE	NA
2021-02-22	FALSE	close_contact	neg	FALSE	FALSE	FALSE	FALSE	FALSE	NA
2021-02-22	FALSE	return_abroad	neg	FALSE	FALSE	FALSE	FALSE	FALSE	NA
2021-02-22	FALSE	extended_tracing	neg	FALSE	FALSE	FALSE	FALSE	FALSE	NA
2021-02-22	FALSE	return_abroad	l2fu	FALSE	TRUE	TRUE	FALSE	FALSE	NA
2021-02-22	FALSE	close_contact	neg	FALSE	TRUE	TRUE	TRUE	FALSE	NA
2021-02-22	FALSE	symptoms	neg	FALSE	FALSE	FALSE	FALSE	FALSE	NA
2021-02-22	FALSE	extended_tracing	neg	FALSE	FALSE	FALSE	FALSE	FALSE	NA
2021-02-22	FALSE	return_abroad	neg	FALSE	FALSE	FALSE	FALSE	FALSE	NA
2021-02-22	FALSE	symptoms	neg	FALSE	FALSE	FALSE	TRUE	FALSE	NA
2021-02-22	FALSE	close_contact	pos	FALSE	TRUE	TRUE	TRUE	FALSE	NA
2021-02-22	FALSE	close_contact	neg	FALSE	TRUE	TRUE	TRUE	FALSE	NA
2021-02-22	FALSE	extended_tracing	neg	FALSE	FALSE	FALSE	FALSE	FALSE	NA
2021-02-22	FALSE	symptoms	neg	FALSE	FALSE	FALSE	TRUE	FALSE	NA
2021-02-22	FALSE	extended_tracing	neg	FALSE	TRUE	FALSE	TRUE	FALSE	NA
2021-02-22	FALSE	extended_tracing	neg	FALSE	FALSE	FALSE	TRUE	FALSE	NA
2021-02-22	FALSE	close_contact	neg	FALSE	TRUE	FALSE	FALSE	FALSE	NA
2021-02-22	FALSE	extended_tracing	neg	FALSE	FALSE	FALSE	TRUE	FALSE	NA
2021-02-22	FALSE	extended_tracing	neg	FALSE	FALSE	FALSE	TRUE	FALSE	NA
2021-02-22	FALSE	extended_tracing	neg	FALSE	FALSE	FALSE	FALSE	FALSE	NA
2021-02-22	FALSE	symptoms	neg	FALSE	TRUE	FALSE	TRUE	FALSE	NA
2021-02-22	FALSE	extended_tracing	neg	FALSE	FALSE	FALSE	TRUE	FALSE	NA
2021-02-22	FALSE	symptoms	neg	FALSE	FALSE	FALSE	TRUE	FALSE	NA
2021-02-22	FALSE	precaution	neg	FALSE	FALSE	FALSE	TRUE	FALSE	NA
2021-02-22	FALSE	extended_tracing	neg	FALSE	FALSE	FALSE	FALSE	FALSE	NA
2021-02-22	FALSE	extended_tracing	neg	FALSE	FALSE	FALSE	FALSE	FALSE	NA
2021-02-22	FALSE	extended_tracing	neg	FALSE	FALSE	FALSE	FALSE	FALSE	NA
2021-02-22	FALSE	close_contact	neg	FALSE	FALSE	FALSE	TRUE	FALSE	NA
2021-02-22	FALSE	precaution	neg	FALSE	FALSE	FALSE	FALSE	FALSE	NA
2021-02-22	FALSE	return_abroad	neg	FALSE	FALSE	FALSE	FALSE	FALSE	NA
2021-02-22	FALSE	return_abroad	neg	FALSE	FALSE	FALSE	TRUE	FALSE	NA
2021-02-22	FALSE	extended_tracing	neg	FALSE	FALSE	FALSE	FALSE	FALSE	NA
2021-02-22	FALSE	extended_tracing	neg	FALSE	FALSE	FALSE	FALSE	FALSE	NA
2021-02-22	FALSE	extended_tracing	neg	FALSE	FALSE	FALSE	FALSE	FALSE	NA
2021-02-22	FALSE	symptoms	neg	FALSE	FALSE	FALSE	FALSE	FALSE	NA
2021-02-22	FALSE	close_contact	neg	FALSE	TRUE	TRUE	FALSE	FALSE	NA
2021-02-22	FALSE	extended_tracing	neg	FALSE	FALSE	FALSE	TRUE	FALSE	NA
2021-02-22	FALSE	precaution	neg	FALSE	FALSE	FALSE	TRUE	FALSE	NA
2021-02-22	FALSE	extended_tracing	neg	FALSE	FALSE	FALSE	TRUE	FALSE	NA
2021-02-22	FALSE	close_contact	neg	FALSE	FALSE	FALSE	TRUE	FALSE	NA
2021-02-22	FALSE	symptoms	neg	FALSE	FALSE	FALSE	TRUE	FALSE	NA
2021-02-22	FALSE	extended_tracing	neg	FALSE	FALSE	FALSE	TRUE	FALSE	NA
2021-02-22	FALSE	extended_tracing	neg	FALSE	FALSE	FALSE	FALSE	FALSE	NA
2021-02-22	FALSE	extended_tracing	neg	FALSE	FALSE	FALSE	TRUE	TRUE	NA
2021-02-22	FALSE	extended_tracing	neg	FALSE	FALSE	FALSE	FALSE	FALSE	NA
2021-02-22	FALSE	extended_tracing	neg	FALSE	FALSE	FALSE	FALSE	FALSE	NA
2021-02-22	FALSE	extended_tracing	neg	FALSE	FALSE	FALSE	FALSE	FALSE	NA
2021-02-22	FALSE	extended_tracing	neg	FALSE	FALSE	FALSE	TRUE	FALSE	NA
2021-02-22	FALSE	close_contact	l2fu	FALSE	FALSE	FALSE	TRUE	FALSE	NA
2021-02-22	FALSE	extended_tracing	neg	FALSE	FALSE	FALSE	FALSE	FALSE	NA
2021-02-22	FALSE	extended_tracing	l2fu	FALSE	FALSE	FALSE	FALSE	FALSE	NA
2021-02-22	FALSE	extended_tracing	neg	FALSE	FALSE	FALSE	FALSE	FALSE	NA
2021-02-22	FALSE	extended_tracing	neg	FALSE	FALSE	FALSE	FALSE	FALSE	NA
2021-02-22	FALSE	extended_tracing	neg	FALSE	FALSE	FALSE	FALSE	FALSE	NA
2021-02-22	FALSE	close_contact	neg	FALSE	FALSE	FALSE	FALSE	FALSE	NA
2021-02-22	FALSE	extended_tracing	neg	FALSE	FALSE	FALSE	FALSE	FALSE	NA
2021-02-22	FALSE	extended_tracing	neg	FALSE	FALSE	FALSE	FALSE	FALSE	NA
2021-02-22	FALSE	precaution	neg	FALSE	FALSE	FALSE	FALSE	FALSE	NA
2021-02-22	FALSE	extended_tracing	neg	FALSE	FALSE	FALSE	FALSE	FALSE	NA
2021-02-22	FALSE	return_abroad	neg	FALSE	FALSE	FALSE	FALSE	FALSE	NA
2021-02-22	FALSE	symptoms	neg	FALSE	FALSE	FALSE	FALSE	FALSE	NA
2021-02-22	FALSE	precaution	neg	FALSE	FALSE	FALSE	TRUE	FALSE	NA
2021-02-22	FALSE	close_contact	neg	FALSE	FALSE	FALSE	TRUE	FALSE	NA
2021-02-22	FALSE	return_abroad	l2fu	FALSE	FALSE	FALSE	FALSE	FALSE	NA
2021-02-22	FALSE	precaution	neg	FALSE	FALSE	FALSE	TRUE	FALSE	NA
2021-02-22	FALSE	extended_tracing	neg	FALSE	FALSE	FALSE	TRUE	FALSE	NA
2021-02-22	FALSE	extended_tracing	neg	FALSE	FALSE	FALSE	TRUE	FALSE	NA
2021-02-22	FALSE	symptoms	pos	FALSE	FALSE	FALSE	TRUE	FALSE	NA
2021-02-22	FALSE	symptoms	neg	FALSE	FALSE	FALSE	TRUE	FALSE	NA
2021-02-22	FALSE	symptoms	neg	FALSE	FALSE	FALSE	TRUE	FALSE	NA
2021-02-22	FALSE	symptoms	neg	FALSE	FALSE	FALSE	TRUE	FALSE	NA
2021-02-22	FALSE	extended_tracing	neg	FALSE	FALSE	FALSE	FALSE	FALSE	NA
2021-02-22	FALSE	symptoms	neg	FALSE	FALSE	FALSE	FALSE	FALSE	NA
2021-02-22	FALSE	symptoms	neg	FALSE	FALSE	FALSE	TRUE	FALSE	NA
2021-02-22	FALSE	symptoms	neg	FALSE	FALSE	FALSE	FALSE	FALSE	NA
2021-02-22	FALSE	coronalert	neg	FALSE	FALSE	FALSE	TRUE	FALSE	NA
2021-02-22	FALSE	symptoms	neg	FALSE	FALSE	FALSE	FALSE	FALSE	NA
2021-02-22	FALSE	close_contact	pos	FALSE	FALSE	FALSE	FALSE	FALSE	NA
2021-02-22	FALSE	extended_tracing	neg	FALSE	FALSE	FALSE	FALSE	FALSE	NA
2021-02-22	FALSE	extended_tracing	neg	FALSE	FALSE	FALSE	FALSE	FALSE	NA
2021-02-22	FALSE	precaution	neg	FALSE	FALSE	FALSE	FALSE	FALSE	NA
2021-02-22	FALSE	return_abroad	neg	FALSE	FALSE	FALSE	TRUE	FALSE	NA
2021-02-22	FALSE	symptoms	neg	FALSE	FALSE	TRUE	FALSE	FALSE	NA
2021-02-22	FALSE	extended_tracing	l2fu	FALSE	TRUE	FALSE	TRUE	FALSE	NA
2021-02-22	FALSE	extended_tracing	neg	FALSE	TRUE	FALSE	TRUE	FALSE	NA
2021-02-22	FALSE	symptoms	neg	FALSE	FALSE	FALSE	TRUE	FALSE	NA
2021-02-22	FALSE	extended_tracing	neg	FALSE	FALSE	FALSE	TRUE	FALSE	NA
2021-02-22	FALSE	return_abroad	l2fu	FALSE	FALSE	FALSE	TRUE	TRUE	NA
2021-02-22	FALSE	precaution	neg	FALSE	FALSE	FALSE	FALSE	FALSE	NA
2021-02-22	FALSE	precaution	neg	FALSE	TRUE	FALSE	TRUE	FALSE	NA
2021-02-22	FALSE	symptoms	neg	FALSE	FALSE	FALSE	FALSE	FALSE	NA
2021-02-22	FALSE	extended_tracing	neg	FALSE	FALSE	FALSE	TRUE	FALSE	NA
2021-02-22	FALSE	extended_tracing	neg	FALSE	FALSE	FALSE	FALSE	FALSE	NA
2021-02-22	FALSE	extended_tracing	neg	FALSE	FALSE	FALSE	TRUE	FALSE	NA
2021-02-22	FALSE	close_contact	neg	FALSE	FALSE	FALSE	FALSE	FALSE	NA
2021-02-22	FALSE	extended_tracing	neg	FALSE	FALSE	FALSE	FALSE	FALSE	NA
2021-02-22	FALSE	extended_tracing	neg	FALSE	FALSE	FALSE	FALSE	FALSE	NA
2021-02-22	FALSE	extended_tracing	neg	FALSE	FALSE	FALSE	TRUE	FALSE	NA
2021-02-22	FALSE	extended_tracing	neg	FALSE	FALSE	FALSE	FALSE	FALSE	NA
2021-02-22	FALSE	extended_tracing	neg	FALSE	FALSE	FALSE	FALSE	FALSE	NA
2021-02-22	FALSE	extended_tracing	neg	FALSE	FALSE	FALSE	TRUE	FALSE	NA
2021-02-22	FALSE	extended_tracing	neg	FALSE	FALSE	FALSE	TRUE	FALSE	NA
2021-02-22	FALSE	symptoms	neg	FALSE	FALSE	FALSE	TRUE	FALSE	NA
2021-02-22	FALSE	extended_tracing	neg	FALSE	FALSE	FALSE	FALSE	FALSE	NA
2021-02-22	FALSE	symptoms	neg	FALSE	FALSE	FALSE	TRUE	FALSE	NA
2021-02-22	FALSE	extended_tracing	neg	FALSE	FALSE	FALSE	FALSE	FALSE	NA
2021-02-22	FALSE	close_contact	neg	FALSE	FALSE	FALSE	TRUE	FALSE	NA
2021-02-22	FALSE	symptoms	neg	FALSE	FALSE	FALSE	TRUE	FALSE	NA
2021-02-22	FALSE	close_contact	neg	FALSE	FALSE	FALSE	TRUE	FALSE	NA
2021-02-22	FALSE	precaution	neg	FALSE	FALSE	FALSE	FALSE	FALSE	NA
2021-02-22	FALSE	close_contact	pos	FALSE	FALSE	FALSE	TRUE	FALSE	NA
2021-02-22	FALSE	close_contact	pos	FALSE	FALSE	FALSE	TRUE	FALSE	NA
2021-02-22	FALSE	close_contact	neg	FALSE	FALSE	FALSE	FALSE	FALSE	NA
2021-02-22	FALSE	extended_tracing	neg	FALSE	FALSE	FALSE	TRUE	FALSE	NA
2021-02-22	FALSE	extended_tracing	neg	FALSE	FALSE	FALSE	FALSE	FALSE	NA
2021-02-22	FALSE	extended_tracing	neg	FALSE	FALSE	FALSE	FALSE	FALSE	NA
2021-02-22	FALSE	precaution	neg	FALSE	FALSE	FALSE	TRUE	FALSE	NA
2021-02-22	FALSE	symptoms	neg	FALSE	FALSE	FALSE	FALSE	FALSE	NA
2021-02-22	FALSE	extended_tracing	neg	FALSE	TRUE	TRUE	TRUE	FALSE	NA
2021-02-22	FALSE	extended_tracing	neg	FALSE	FALSE	FALSE	FALSE	FALSE	NA
2021-02-22	FALSE	extended_tracing	l2fu	FALSE	FALSE	FALSE	FALSE	FALSE	NA
2021-02-22	FALSE	extended_tracing	neg	FALSE	FALSE	FALSE	FALSE	FALSE	NA
2021-02-22	FALSE	extended_tracing	neg	FALSE	FALSE	FALSE	FALSE	FALSE	NA
2021-02-22	FALSE	close_contact	neg	FALSE	TRUE	TRUE	TRUE	FALSE	NA
2021-02-22	FALSE	close_contact	neg	FALSE	FALSE	FALSE	TRUE	FALSE	NA
2021-02-22	FALSE	close_contact	neg	FALSE	TRUE	TRUE	FALSE	FALSE	NA
2021-02-22	FALSE	symptoms	neg	FALSE	FALSE	FALSE	TRUE	FALSE	NA
2021-02-22	FALSE	return_abroad	neg	FALSE	FALSE	FALSE	TRUE	FALSE	NA
2021-02-22	FALSE	close_contact	pos	FALSE	FALSE	FALSE	FALSE	FALSE	NA
2021-02-22	FALSE	extended_tracing	neg	FALSE	FALSE	FALSE	FALSE	FALSE	NA
2021-02-22	FALSE	symptoms	l2fu	FALSE	FALSE	FALSE	FALSE	FALSE	NA
2021-02-22	FALSE	precaution	neg	FALSE	TRUE	TRUE	FALSE	FALSE	NA
2021-02-22	FALSE	precaution	neg	FALSE	TRUE	TRUE	FALSE	FALSE	NA
2021-02-22	FALSE	extended_tracing	neg	FALSE	FALSE	FALSE	FALSE	FALSE	NA
2021-02-22	FALSE	symptoms	neg	FALSE	FALSE	FALSE	TRUE	FALSE	NA
2021-02-22	FALSE	close_contact	neg	FALSE	FALSE	FALSE	FALSE	FALSE	NA
2021-02-22	FALSE	extended_tracing	neg	FALSE	FALSE	FALSE	FALSE	FALSE	NA
2021-02-22	FALSE	extended_tracing	neg	FALSE	FALSE	FALSE	TRUE	FALSE	NA
2021-02-22	FALSE	return_abroad	neg	FALSE	FALSE	FALSE	TRUE	FALSE	NA
2021-02-22	FALSE	extended_tracing	neg	FALSE	FALSE	FALSE	FALSE	FALSE	NA
2021-02-22	FALSE	return_abroad	neg	FALSE	FALSE	FALSE	FALSE	FALSE	NA
2021-02-22	FALSE	extended_tracing	neg	FALSE	FALSE	FALSE	FALSE	FALSE	NA
2021-02-22	FALSE	extended_tracing	neg	FALSE	FALSE	FALSE	FALSE	FALSE	NA
2021-02-22	FALSE	extended_tracing	neg	FALSE	FALSE	FALSE	FALSE	FALSE	NA
2021-02-22	FALSE	symptoms	neg	FALSE	FALSE	FALSE	FALSE	FALSE	NA
2021-02-22	FALSE	precaution	l2fu	FALSE	FALSE	FALSE	FALSE	FALSE	NA
2021-02-22	FALSE	extended_tracing	neg	FALSE	FALSE	FALSE	TRUE	FALSE	NA
2021-02-22	FALSE	return_abroad	neg	FALSE	FALSE	FALSE	FALSE	FALSE	NA
2021-02-22	FALSE	symptoms	neg	FALSE	FALSE	FALSE	FALSE	FALSE	NA
2021-02-22	FALSE	extended_tracing	neg	FALSE	FALSE	FALSE	FALSE	FALSE	NA
2021-02-22	FALSE	extended_tracing	neg	FALSE	TRUE	TRUE	FALSE	FALSE	NA
2021-02-22	FALSE	close_contact	neg	FALSE	TRUE	TRUE	FALSE	FALSE	NA
2021-02-22	FALSE	precaution	neg	FALSE	FALSE	FALSE	FALSE	FALSE	NA
2021-02-22	FALSE	precaution	neg	FALSE	FALSE	FALSE	FALSE	FALSE	NA
2021-02-22	FALSE	symptoms	neg	FALSE	FALSE	FALSE	TRUE	FALSE	NA
2021-02-22	FALSE	extended_tracing	neg	FALSE	FALSE	FALSE	FALSE	FALSE	NA
2021-02-22	FALSE	close_contact	neg	FALSE	FALSE	FALSE	TRUE	FALSE	NA
2021-02-22	FALSE	symptoms	neg	FALSE	FALSE	FALSE	FALSE	FALSE	NA
2021-02-22	FALSE	return_abroad	neg	FALSE	FALSE	FALSE	FALSE	FALSE	NA
2021-02-22	FALSE	return_abroad	neg	FALSE	FALSE	FALSE	FALSE	FALSE	NA
2021-02-22	FALSE	extended_tracing	neg	FALSE	TRUE	TRUE	TRUE	TRUE	NA
2021-02-22	FALSE	extended_tracing	l2fu	FALSE	TRUE	TRUE	TRUE	TRUE	NA
2021-02-22	FALSE	return_abroad	neg	FALSE	FALSE	FALSE	TRUE	FALSE	NA
2021-02-22	FALSE	symptoms	neg	FALSE	TRUE	FALSE	FALSE	FALSE	NA
2021-02-22	FALSE	precaution	neg	FALSE	FALSE	FALSE	FALSE	FALSE	NA
2021-02-22	FALSE	symptoms	neg	FALSE	FALSE	FALSE	TRUE	FALSE	NA
2021-02-22	FALSE	precaution	neg	FALSE	FALSE	FALSE	TRUE	FALSE	NA
2021-02-22	FALSE	symptoms	neg	FALSE	FALSE	FALSE	TRUE	FALSE	NA
2021-02-22	FALSE	symptoms	pos	FALSE	FALSE	FALSE	TRUE	FALSE	NA
2021-02-22	FALSE	precaution	neg	FALSE	FALSE	FALSE	FALSE	FALSE	NA
2021-02-22	FALSE	return_abroad	neg	FALSE	FALSE	FALSE	FALSE	FALSE	NA
2021-02-22	FALSE	precaution	neg	FALSE	FALSE	FALSE	TRUE	FALSE	NA
2021-02-22	FALSE	close_contact	neg	FALSE	FALSE	FALSE	FALSE	FALSE	NA
2021-02-22	FALSE	return_abroad	neg	FALSE	FALSE	FALSE	TRUE	FALSE	NA
2021-02-22	FALSE	return_abroad	neg	FALSE	FALSE	FALSE	FALSE	FALSE	NA
2021-02-22	FALSE	symptoms	neg	FALSE	FALSE	FALSE	TRUE	FALSE	NA
2021-02-22	FALSE	symptoms	l2fu	FALSE	FALSE	FALSE	FALSE	FALSE	NA
2021-02-22	FALSE	return_abroad	neg	FALSE	FALSE	FALSE	FALSE	FALSE	NA
2021-02-22	FALSE	coronalert	neg	FALSE	FALSE	FALSE	TRUE	TRUE	NA
2021-02-22	FALSE	coronalert	neg	FALSE	FALSE	FALSE	TRUE	TRUE	NA
2021-02-22	FALSE	symptoms	neg	FALSE	FALSE	FALSE	FALSE	FALSE	NA
2021-02-22	FALSE	coronalert	neg	FALSE	FALSE	FALSE	TRUE	FALSE	NA
2021-02-22	FALSE	precaution	neg	FALSE	FALSE	FALSE	FALSE	FALSE	NA
2021-02-22	FALSE	close_contact	neg	FALSE	TRUE	TRUE	TRUE	FALSE	NA
2021-02-22	FALSE	coronalert	neg	FALSE	FALSE	FALSE	TRUE	TRUE	NA
2021-02-22	FALSE	return_abroad	neg	FALSE	FALSE	FALSE	FALSE	FALSE	NA
2021-02-22	FALSE	symptoms	neg	FALSE	FALSE	FALSE	FALSE	FALSE	NA
2021-02-22	FALSE	coronalert	neg	FALSE	FALSE	FALSE	TRUE	TRUE	NA
2021-02-22	FALSE	symptoms	neg	FALSE	FALSE	FALSE	FALSE	FALSE	NA
2021-02-22	FALSE	extended_tracing	neg	FALSE	FALSE	FALSE	TRUE	FALSE	NA
2021-02-22	FALSE	symptoms	neg	FALSE	FALSE	FALSE	FALSE	FALSE	NA
2021-02-22	FALSE	precaution	l2fu	FALSE	FALSE	FALSE	FALSE	FALSE	NA
2021-02-22	FALSE	close_contact	neg	FALSE	FALSE	FALSE	FALSE	FALSE	NA
2021-02-22	FALSE	close_contact	neg	FALSE	FALSE	FALSE	TRUE	TRUE	NA
2021-02-22	FALSE	close_contact	neg	FALSE	FALSE	FALSE	TRUE	FALSE	NA
2021-02-22	FALSE	extended_tracing	neg	FALSE	FALSE	TRUE	FALSE	FALSE	NA
2021-02-22	FALSE	close_contact	neg	FALSE	FALSE	FALSE	FALSE	FALSE	NA
2021-02-22	FALSE	coronalert	l2fu	FALSE	FALSE	FALSE	FALSE	TRUE	NA
2021-02-22	FALSE	close_contact	neg	FALSE	FALSE	FALSE	FALSE	FALSE	NA
2021-02-22	FALSE	close_contact	neg	FALSE	FALSE	FALSE	FALSE	FALSE	NA
2021-02-22	FALSE	close_contact	neg	FALSE	FALSE	FALSE	FALSE	FALSE	NA
2021-02-22	FALSE	symptoms	neg	FALSE	FALSE	FALSE	TRUE	FALSE	NA
2021-02-22	FALSE	symptoms	neg	FALSE	FALSE	FALSE	TRUE	FALSE	NA
2021-02-22	FALSE	extended_tracing	neg	FALSE	TRUE	TRUE	TRUE	FALSE	NA
2021-02-22	FALSE	symptoms	neg	FALSE	FALSE	FALSE	TRUE	FALSE	NA
2021-02-22	FALSE	symptoms	neg	FALSE	FALSE	FALSE	TRUE	FALSE	NA
2021-02-22	FALSE	extended_tracing	neg	FALSE	FALSE	FALSE	FALSE	FALSE	NA
2021-02-22	FALSE	close_contact	neg	FALSE	FALSE	FALSE	FALSE	FALSE	NA
2021-02-22	FALSE	extended_tracing	neg	FALSE	FALSE	TRUE	FALSE	FALSE	NA
2021-02-22	FALSE	symptoms	neg	FALSE	FALSE	FALSE	TRUE	FALSE	NA
2021-02-22	FALSE	symptoms	neg	FALSE	FALSE	FALSE	TRUE	FALSE	NA
2021-02-22	FALSE	extended_tracing	neg	FALSE	FALSE	FALSE	TRUE	FALSE	NA
2021-02-22	FALSE	return_abroad	neg	FALSE	FALSE	FALSE	FALSE	FALSE	NA
2021-02-22	FALSE	precaution	neg	FALSE	TRUE	FALSE	TRUE	FALSE	NA
2021-02-22	FALSE	symptoms	l2fu	FALSE	FALSE	FALSE	FALSE	FALSE	NA
2021-02-22	FALSE	symptoms	neg	FALSE	FALSE	FALSE	FALSE	FALSE	NA
2021-02-22	FALSE	close_contact	pos	FALSE	FALSE	FALSE	TRUE	FALSE	NA
2021-02-22	FALSE	close_contact	neg	FALSE	FALSE	FALSE	TRUE	FALSE	NA
2021-02-22	FALSE	symptoms	neg	FALSE	FALSE	FALSE	TRUE	FALSE	NA
2021-02-22	FALSE	close_contact	neg	FALSE	FALSE	FALSE	TRUE	FALSE	NA
2021-02-22	FALSE	return_abroad	neg	FALSE	FALSE	FALSE	FALSE	FALSE	NA
2021-02-22	FALSE	close_contact	neg	FALSE	FALSE	FALSE	FALSE	FALSE	NA
2021-02-22	FALSE	symptoms	l2fu	FALSE	FALSE	FALSE	FALSE	FALSE	NA
2021-02-22	FALSE	precaution	l2fu	FALSE	FALSE	FALSE	TRUE	FALSE	NA
2021-02-22	FALSE	close_contact	neg	FALSE	TRUE	TRUE	FALSE	FALSE	NA
2021-02-22	FALSE	precaution	neg	FALSE	FALSE	FALSE	TRUE	FALSE	NA
2021-02-22	FALSE	symptoms	neg	FALSE	FALSE	FALSE	FALSE	FALSE	NA
2021-02-22	FALSE	close_contact	neg	FALSE	FALSE	FALSE	FALSE	FALSE	NA
2021-02-22	FALSE	close_contact	pos	FALSE	TRUE	TRUE	TRUE	FALSE	NA
2021-02-22	FALSE	return_abroad	neg	FALSE	FALSE	FALSE	FALSE	FALSE	NA
2021-02-22	FALSE	return_abroad	pos	FALSE	FALSE	FALSE	TRUE	FALSE	NA
2021-02-22	FALSE	return_abroad	neg	FALSE	FALSE	FALSE	FALSE	FALSE	NA
2021-02-22	FALSE	precaution	neg	FALSE	FALSE	FALSE	TRUE	FALSE	NA
2021-02-22	FALSE	extended_tracing	neg	FALSE	FALSE	TRUE	TRUE	FALSE	NA
2021-02-22	FALSE	precaution	neg	FALSE	TRUE	FALSE	TRUE	FALSE	NA
2021-02-22	FALSE	close_contact	neg	FALSE	FALSE	FALSE	FALSE	FALSE	NA
2021-02-22	FALSE	return_abroad	neg	FALSE	FALSE	FALSE	FALSE	FALSE	NA
2021-02-22	FALSE	precaution	neg	FALSE	FALSE	FALSE	FALSE	FALSE	NA
2021-02-22	FALSE	precaution	neg	FALSE	FALSE	FALSE	TRUE	FALSE	NA
2021-02-22	FALSE	symptoms	neg	FALSE	FALSE	FALSE	TRUE	FALSE	NA
2021-02-22	FALSE	return_abroad	neg	FALSE	FALSE	FALSE	FALSE	FALSE	NA
2021-02-22	FALSE	close_contact	neg	FALSE	FALSE	FALSE	FALSE	FALSE	NA
2021-02-22	FALSE	return_abroad	neg	FALSE	FALSE	FALSE	FALSE	FALSE	NA
2021-02-22	FALSE	close_contact	neg	FALSE	FALSE	FALSE	FALSE	FALSE	NA
2021-02-22	FALSE	symptoms	neg	FALSE	FALSE	FALSE	TRUE	FALSE	NA
2021-02-22	FALSE	symptoms	neg	FALSE	FALSE	FALSE	FALSE	FALSE	NA
2021-02-22	FALSE	symptoms	neg	FALSE	FALSE	FALSE	FALSE	FALSE	NA
2021-02-22	FALSE	return_abroad	neg	FALSE	FALSE	FALSE	FALSE	FALSE	NA
2021-02-22	FALSE	close_contact	pos	FALSE	TRUE	TRUE	FALSE	FALSE	NA
2021-02-22	FALSE	precaution	neg	FALSE	FALSE	FALSE	TRUE	FALSE	NA
2021-02-22	FALSE	return_abroad	neg	FALSE	FALSE	FALSE	FALSE	FALSE	NA
2021-02-22	FALSE	extended_tracing	neg	FALSE	TRUE	TRUE	TRUE	FALSE	NA
2021-02-22	FALSE	return_abroad	neg	FALSE	FALSE	FALSE	FALSE	FALSE	NA
2021-02-22	FALSE	precaution	neg	FALSE	FALSE	FALSE	FALSE	FALSE	NA
2021-02-22	FALSE	close_contact	neg	FALSE	TRUE	TRUE	TRUE	FALSE	NA
2021-02-22	FALSE	symptoms	neg	FALSE	FALSE	FALSE	FALSE	FALSE	NA
2021-02-22	FALSE	extended_tracing	pos	FALSE	FALSE	FALSE	TRUE	FALSE	NA
2021-02-22	FALSE	close_contact	neg	FALSE	FALSE	FALSE	TRUE	FALSE	NA
2021-02-22	FALSE	close_contact	neg	FALSE	FALSE	FALSE	TRUE	FALSE	NA
2021-02-22	FALSE	symptoms	neg	FALSE	FALSE	FALSE	TRUE	FALSE	NA
2021-02-22	FALSE	symptoms	neg	FALSE	FALSE	FALSE	TRUE	FALSE	NA
2021-02-22	FALSE	symptoms	neg	FALSE	FALSE	FALSE	TRUE	FALSE	NA
2021-02-22	FALSE	close_contact	pos	FALSE	FALSE	FALSE	FALSE	FALSE	NA
2021-02-22	FALSE	precaution	neg	FALSE	FALSE	FALSE	TRUE	FALSE	NA
2021-02-22	FALSE	close_contact	neg	FALSE	FALSE	FALSE	TRUE	FALSE	NA
2021-02-22	FALSE	close_contact	neg	FALSE	FALSE	FALSE	TRUE	FALSE	NA
2021-02-22	FALSE	precaution	neg	FALSE	FALSE	FALSE	TRUE	FALSE	NA
2021-02-22	FALSE	close_contact	neg	FALSE	FALSE	FALSE	TRUE	FALSE	NA
2021-02-22	FALSE	return_abroad	neg	FALSE	FALSE	FALSE	FALSE	FALSE	NA
2021-02-22	FALSE	close_contact	neg	FALSE	TRUE	TRUE	TRUE	FALSE	NA
2021-02-22	FALSE	precaution	neg	FALSE	FALSE	FALSE	TRUE	FALSE	NA
2021-02-22	FALSE	symptoms	l2fu	FALSE	FALSE	FALSE	FALSE	FALSE	NA
2021-02-22	FALSE	symptoms	neg	FALSE	FALSE	FALSE	TRUE	FALSE	NA
2021-02-22	FALSE	symptoms	l2fu	FALSE	FALSE	FALSE	TRUE	FALSE	NA
2021-02-22	FALSE	symptoms	l2fu	FALSE	FALSE	FALSE	TRUE	FALSE	NA
2021-02-22	FALSE	close_contact	pos	FALSE	TRUE	TRUE	TRUE	FALSE	NA
2021-02-22	FALSE	symptoms	neg	FALSE	FALSE	FALSE	TRUE	FALSE	NA
2021-02-22	FALSE	precaution	neg	FALSE	FALSE	FALSE	TRUE	FALSE	NA
2021-02-22	FALSE	close_contact	neg	FALSE	TRUE	TRUE	FALSE	FALSE	NA
2021-02-22	FALSE	symptoms	neg	FALSE	FALSE	FALSE	TRUE	FALSE	NA
2021-02-22	FALSE	return_abroad	neg	FALSE	FALSE	FALSE	FALSE	FALSE	NA
2021-02-22	FALSE	symptoms	neg	FALSE	FALSE	FALSE	TRUE	TRUE	NA
2021-02-22	FALSE	symptoms	l2fu	FALSE	FALSE	FALSE	FALSE	FALSE	NA
2021-02-22	FALSE	symptoms	neg	FALSE	FALSE	FALSE	TRUE	FALSE	NA
2021-02-22	FALSE	symptoms	neg	FALSE	FALSE	FALSE	TRUE	FALSE	NA
2021-02-22	FALSE	close_contact	neg	FALSE	FALSE	FALSE	TRUE	FALSE	NA
2021-02-22	FALSE	close_contact	neg	FALSE	FALSE	FALSE	TRUE	TRUE	NA
2021-02-22	FALSE	close_contact	neg	FALSE	FALSE	FALSE	TRUE	FALSE	NA
2021-02-22	FALSE	close_contact	neg	FALSE	FALSE	FALSE	TRUE	FALSE	NA
2021-02-22	FALSE	symptoms	neg	FALSE	FALSE	FALSE	TRUE	FALSE	NA
2021-02-22	FALSE	symptoms	neg	FALSE	FALSE	FALSE	FALSE	FALSE	NA
2021-02-22	FALSE	precaution	neg	FALSE	FALSE	FALSE	TRUE	FALSE	NA
2021-02-22	FALSE	symptoms	neg	FALSE	FALSE	FALSE	TRUE	FALSE	NA
2021-02-22	FALSE	symptoms	neg	FALSE	FALSE	FALSE	TRUE	FALSE	NA
2021-02-22	FALSE	symptoms	neg	FALSE	FALSE	FALSE	FALSE	FALSE	NA
2021-02-22	FALSE	symptoms	neg	FALSE	FALSE	FALSE	TRUE	FALSE	NA
2021-02-22	FALSE	precaution	neg	FALSE	FALSE	FALSE	FALSE	FALSE	NA
2021-02-22	FALSE	extended_tracing	neg	FALSE	TRUE	FALSE	TRUE	FALSE	NA
2021-02-22	FALSE	symptoms	neg	FALSE	FALSE	FALSE	TRUE	FALSE	NA
2021-02-22	FALSE	return_abroad	neg	FALSE	FALSE	FALSE	FALSE	FALSE	NA
2021-02-22	FALSE	extended_tracing	neg	FALSE	TRUE	FALSE	TRUE	FALSE	NA
2021-02-22	FALSE	return_abroad	neg	FALSE	FALSE	FALSE	TRUE	FALSE	NA
2021-02-22	FALSE	symptoms	neg	FALSE	FALSE	FALSE	TRUE	FALSE	NA
2021-02-22	FALSE	precaution	neg	FALSE	FALSE	FALSE	TRUE	TRUE	NA
2021-02-22	FALSE	close_contact	neg	FALSE	FALSE	FALSE	TRUE	FALSE	NA
2021-02-22	FALSE	extended_tracing	pos	FALSE	FALSE	FALSE	FALSE	FALSE	NA
2021-02-22	FALSE	precaution	neg	FALSE	FALSE	FALSE	TRUE	FALSE	NA
2021-02-22	FALSE	symptoms	neg	FALSE	FALSE	FALSE	FALSE	FALSE	NA
2021-02-22	FALSE	precaution	neg	FALSE	FALSE	FALSE	TRUE	FALSE	NA
2021-02-22	FALSE	close_contact	neg	FALSE	TRUE	TRUE	TRUE	TRUE	NA
2021-02-22	FALSE	precaution	neg	FALSE	FALSE	FALSE	TRUE	FALSE	NA
2021-02-22	FALSE	close_contact	neg	FALSE	FALSE	FALSE	FALSE	FALSE	NA
2021-02-22	FALSE	symptoms	neg	FALSE	FALSE	FALSE	FALSE	FALSE	NA
2021-02-22	FALSE	precaution	neg	FALSE	FALSE	FALSE	TRUE	FALSE	NA
2021-02-22	FALSE	close_contact	neg	FALSE	FALSE	FALSE	TRUE	FALSE	NA
2021-02-22	FALSE	symptoms	neg	FALSE	FALSE	FALSE	TRUE	FALSE	NA
2021-02-22	FALSE	close_contact	neg	FALSE	TRUE	TRUE	TRUE	FALSE	NA
2021-02-22	FALSE	close_contact	neg	FALSE	FALSE	FALSE	TRUE	FALSE	NA
2021-02-22	FALSE	symptoms	neg	FALSE	FALSE	FALSE	FALSE	FALSE	NA
2021-02-22	FALSE	symptoms	neg	FALSE	FALSE	FALSE	TRUE	FALSE	NA
2021-02-22	FALSE	return_abroad	neg	FALSE	FALSE	FALSE	FALSE	FALSE	NA
2021-02-22	FALSE	close_contact	neg	FALSE	TRUE	TRUE	FALSE	FALSE	NA
2021-02-22	FALSE	precaution	neg	FALSE	FALSE	FALSE	TRUE	FALSE	NA
2021-02-22	FALSE	close_contact	neg	FALSE	FALSE	FALSE	FALSE	FALSE	NA
2021-02-22	FALSE	return_abroad	neg	FALSE	FALSE	FALSE	FALSE	FALSE	NA
2021-02-22	FALSE	return_abroad	neg	FALSE	FALSE	FALSE	FALSE	FALSE	NA
2021-02-22	FALSE	close_contact	neg	FALSE	FALSE	FALSE	TRUE	FALSE	NA
2021-02-22	FALSE	extended_tracing	neg	FALSE	TRUE	TRUE	FALSE	FALSE	NA
2021-02-22	FALSE	extended_tracing	neg	FALSE	TRUE	TRUE	FALSE	FALSE	NA
2021-02-22	FALSE	precaution	neg	FALSE	FALSE	FALSE	TRUE	FALSE	NA
2021-02-22	FALSE	precaution	neg	FALSE	FALSE	FALSE	TRUE	FALSE	NA
2021-02-22	FALSE	close_contact	neg	FALSE	TRUE	TRUE	FALSE	FALSE	NA
2021-02-22	FALSE	close_contact	neg	FALSE	FALSE	FALSE	FALSE	FALSE	NA
2021-02-22	FALSE	close_contact	neg	FALSE	FALSE	FALSE	FALSE	FALSE	NA
2021-02-22	FALSE	close_contact	neg	FALSE	TRUE	TRUE	TRUE	FALSE	NA
2021-02-22	FALSE	precaution	neg	FALSE	FALSE	FALSE	TRUE	FALSE	NA
2021-02-22	FALSE	precaution	neg	FALSE	FALSE	FALSE	TRUE	FALSE	NA
2021-02-22	FALSE	symptoms	neg	FALSE	FALSE	FALSE	TRUE	FALSE	NA
2021-02-22	FALSE	close_contact	neg	FALSE	FALSE	FALSE	FALSE	FALSE	NA
2021-02-22	FALSE	symptoms	neg	FALSE	FALSE	FALSE	FALSE	FALSE	NA
2021-02-22	FALSE	close_contact	neg	FALSE	FALSE	FALSE	TRUE	FALSE	NA
2021-02-22	FALSE	precaution	l2fu	FALSE	FALSE	FALSE	TRUE	FALSE	NA
2021-02-22	FALSE	symptoms	neg	FALSE	FALSE	FALSE	TRUE	FALSE	NA
2021-02-22	FALSE	precaution	neg	FALSE	FALSE	FALSE	TRUE	FALSE	NA
2021-02-22	FALSE	precaution	neg	FALSE	FALSE	FALSE	TRUE	FALSE	NA
2021-02-22	FALSE	extended_tracing	neg	FALSE	TRUE	TRUE	FALSE	FALSE	NA
2021-02-22	FALSE	precaution	neg	FALSE	FALSE	FALSE	TRUE	FALSE	NA
2021-02-22	FALSE	symptoms	neg	FALSE	FALSE	FALSE	TRUE	FALSE	NA
2021-02-22	FALSE	close_contact	neg	FALSE	FALSE	FALSE	TRUE	FALSE	NA
2021-02-22	FALSE	precaution	neg	FALSE	FALSE	FALSE	TRUE	FALSE	NA
2021-02-22	FALSE	return_abroad	neg	FALSE	FALSE	FALSE	FALSE	FALSE	NA
2021-02-22	FALSE	close_contact	neg	FALSE	FALSE	FALSE	FALSE	FALSE	NA
2021-02-22	FALSE	precaution	neg	FALSE	FALSE	FALSE	TRUE	FALSE	NA
2021-02-22	FALSE	precaution	neg	FALSE	FALSE	FALSE	FALSE	FALSE	NA
2021-02-22	FALSE	precaution	l2fu	FALSE	FALSE	FALSE	TRUE	FALSE	NA
2021-02-22	FALSE	return_abroad	neg	FALSE	FALSE	FALSE	FALSE	FALSE	NA
2021-02-22	FALSE	symptoms	neg	FALSE	FALSE	FALSE	FALSE	FALSE	NA
2021-02-22	FALSE	precaution	neg	FALSE	TRUE	TRUE	TRUE	FALSE	NA
2021-02-22	FALSE	close_contact	neg	FALSE	FALSE	FALSE	FALSE	FALSE	NA
2021-02-22	FALSE	precaution	neg	FALSE	TRUE	TRUE	TRUE	FALSE	NA
2021-02-22	FALSE	return_abroad	neg	FALSE	FALSE	FALSE	TRUE	FALSE	NA
2021-02-22	FALSE	symptoms	pos	FALSE	TRUE	TRUE	TRUE	FALSE	NA
2021-02-22	FALSE	symptoms	pos	FALSE	FALSE	TRUE	TRUE	FALSE	NA
2021-02-22	FALSE	close_contact	neg	FALSE	FALSE	TRUE	TRUE	FALSE	NA
2021-02-22	FALSE	precaution	neg	FALSE	FALSE	FALSE	TRUE	FALSE	NA
2021-02-22	FALSE	precaution	neg	FALSE	FALSE	FALSE	TRUE	FALSE	NA
2021-02-22	FALSE	extended_tracing	neg	FALSE	TRUE	TRUE	TRUE	FALSE	NA
2021-02-22	FALSE	precaution	neg	FALSE	FALSE	FALSE	TRUE	FALSE	NA
2021-02-22	FALSE	close_contact	neg	FALSE	TRUE	TRUE	FALSE	FALSE	NA
2021-02-22	FALSE	close_contact	neg	FALSE	FALSE	FALSE	FALSE	FALSE	NA
2021-02-22	FALSE	symptoms	neg	FALSE	FALSE	FALSE	TRUE	FALSE	NA
2021-02-22	FALSE	symptoms	neg	FALSE	FALSE	FALSE	TRUE	FALSE	NA
2021-02-22	FALSE	symptoms	neg	FALSE	FALSE	FALSE	FALSE	FALSE	NA
2021-02-22	FALSE	precaution	neg	FALSE	FALSE	FALSE	TRUE	FALSE	NA
2021-02-22	FALSE	precaution	neg	FALSE	FALSE	TRUE	TRUE	FALSE	NA
2021-02-22	FALSE	extended_tracing	neg	FALSE	TRUE	TRUE	TRUE	FALSE	NA
2021-02-22	FALSE	precaution	neg	FALSE	TRUE	TRUE	FALSE	FALSE	NA
2021-02-22	FALSE	precaution	neg	FALSE	FALSE	FALSE	TRUE	FALSE	NA
2021-02-22	FALSE	close_contact	neg	FALSE	FALSE	FALSE	TRUE	FALSE	NA
2021-02-22	FALSE	return_abroad	neg	FALSE	FALSE	FALSE	FALSE	FALSE	NA
2021-02-22	FALSE	close_contact	neg	FALSE	FALSE	FALSE	TRUE	FALSE	NA
2021-02-22	FALSE	close_contact	neg	FALSE	FALSE	FALSE	TRUE	FALSE	NA
2021-02-22	FALSE	symptoms	neg	FALSE	FALSE	FALSE	TRUE	FALSE	NA
2021-02-22	FALSE	return_abroad	neg	FALSE	FALSE	FALSE	FALSE	FALSE	NA
2021-02-22	FALSE	close_contact	neg	FALSE	TRUE	TRUE	FALSE	FALSE	NA
2021-02-22	FALSE	return_abroad	l2fu	FALSE	FALSE	FALSE	FALSE	FALSE	NA
2021-02-22	FALSE	symptoms	neg	FALSE	FALSE	FALSE	TRUE	FALSE	NA
2021-02-22	FALSE	return_abroad	neg	FALSE	FALSE	FALSE	FALSE	FALSE	NA
2021-02-22	FALSE	return_abroad	neg	FALSE	FALSE	FALSE	TRUE	FALSE	NA
2021-02-22	FALSE	symptoms	neg	FALSE	TRUE	TRUE	TRUE	TRUE	NA
2021-02-22	FALSE	symptoms	neg	FALSE	FALSE	FALSE	TRUE	FALSE	NA
2021-02-22	FALSE	coronalert	neg	FALSE	FALSE	FALSE	TRUE	TRUE	NA
2021-02-22	FALSE	precaution	neg	FALSE	FALSE	FALSE	FALSE	FALSE	NA
2021-02-22	FALSE	precaution	neg	FALSE	TRUE	FALSE	FALSE	FALSE	NA
2021-02-22	FALSE	return_abroad	neg	FALSE	FALSE	TRUE	FALSE	FALSE	NA
2021-02-22	FALSE	return_abroad	neg	FALSE	FALSE	FALSE	FALSE	FALSE	NA
2021-02-22	FALSE	symptoms	neg	FALSE	FALSE	FALSE	FALSE	FALSE	NA
2021-02-22	FALSE	symptoms	neg	FALSE	FALSE	FALSE	TRUE	FALSE	NA
2021-02-22	FALSE	precaution	neg	FALSE	FALSE	FALSE	TRUE	FALSE	NA
2021-02-22	FALSE	close_contact	neg	FALSE	TRUE	TRUE	TRUE	TRUE	NA
2021-02-22	FALSE	precaution	neg	FALSE	FALSE	FALSE	FALSE	FALSE	NA
2021-02-22	FALSE	close_contact	neg	FALSE	FALSE	FALSE	TRUE	TRUE	NA
2021-02-22	FALSE	precaution	neg	FALSE	FALSE	FALSE	FALSE	FALSE	NA
2021-02-22	FALSE	symptoms	neg	FALSE	FALSE	FALSE	TRUE	FALSE	NA
2021-02-22	FALSE	precaution	neg	FALSE	FALSE	FALSE	FALSE	FALSE	NA
2021-02-22	FALSE	precaution	neg	FALSE	FALSE	FALSE	FALSE	FALSE	NA
2021-02-22	FALSE	return_abroad	neg	FALSE	FALSE	FALSE	FALSE	FALSE	NA
2021-02-22	FALSE	precaution	neg	FALSE	FALSE	FALSE	FALSE	FALSE	NA
2021-02-22	FALSE	close_contact	neg	FALSE	FALSE	FALSE	FALSE	FALSE	NA
2021-02-22	FALSE	close_contact	neg	FALSE	FALSE	FALSE	TRUE	TRUE	NA
2021-02-22	FALSE	precaution	neg	FALSE	FALSE	FALSE	TRUE	FALSE	NA
2021-02-22	FALSE	precaution	neg	FALSE	FALSE	FALSE	TRUE	FALSE	NA
2021-02-22	FALSE	precaution	neg	FALSE	FALSE	FALSE	TRUE	FALSE	NA
2021-02-22	FALSE	symptoms	neg	FALSE	FALSE	FALSE	FALSE	FALSE	NA
2021-02-22	FALSE	close_contact	neg	FALSE	TRUE	TRUE	TRUE	TRUE	NA
2021-02-22	FALSE	close_contact	neg	FALSE	TRUE	TRUE	TRUE	FALSE	NA
2021-02-22	FALSE	symptoms	neg	FALSE	FALSE	FALSE	TRUE	FALSE	NA
2021-02-22	FALSE	close_contact	neg	FALSE	FALSE	FALSE	FALSE	FALSE	NA
2021-02-22	FALSE	symptoms	neg	FALSE	FALSE	FALSE	TRUE	FALSE	NA
2021-02-22	FALSE	close_contact	neg	FALSE	FALSE	FALSE	TRUE	FALSE	NA
2021-02-22	FALSE	precaution	neg	FALSE	FALSE	FALSE	FALSE	FALSE	NA
2021-02-22	FALSE	precaution	pos	FALSE	FALSE	FALSE	TRUE	FALSE	NA
2021-02-22	FALSE	precaution	pos	FALSE	FALSE	FALSE	TRUE	FALSE	NA
2021-02-22	FALSE	precaution	neg	FALSE	FALSE	FALSE	FALSE	FALSE	NA
2021-02-22	FALSE	precaution	neg	FALSE	FALSE	FALSE	TRUE	FALSE	NA
2021-02-22	FALSE	precaution	neg	FALSE	FALSE	FALSE	TRUE	FALSE	NA
2021-02-22	FALSE	close_contact	neg	FALSE	FALSE	TRUE	TRUE	TRUE	NA
2021-02-22	FALSE	close_contact	neg	FALSE	FALSE	FALSE	TRUE	FALSE	NA
2021-02-22	FALSE	symptoms	l2fu	FALSE	FALSE	FALSE	FALSE	FALSE	NA
2021-02-22	FALSE	symptoms	neg	FALSE	FALSE	FALSE	FALSE	FALSE	NA
2021-02-22	FALSE	close_contact	neg	FALSE	FALSE	FALSE	FALSE	FALSE	NA
2021-02-22	FALSE	close_contact	neg	FALSE	FALSE	FALSE	TRUE	FALSE	NA
2021-02-22	FALSE	precaution	neg	FALSE	FALSE	FALSE	TRUE	FALSE	NA
2021-02-22	FALSE	precaution	neg	FALSE	FALSE	FALSE	FALSE	FALSE	NA
2021-02-22	FALSE	precaution	neg	FALSE	FALSE	FALSE	TRUE	FALSE	NA
2021-02-22	FALSE	return_abroad	neg	FALSE	FALSE	FALSE	TRUE	FALSE	NA
2021-02-22	FALSE	return_abroad	neg	FALSE	FALSE	FALSE	FALSE	FALSE	NA
2021-02-22	FALSE	precaution	neg	FALSE	FALSE	FALSE	TRUE	FALSE	NA
2021-02-22	FALSE	precaution	l2fu	FALSE	FALSE	FALSE	TRUE	FALSE	NA
2021-02-22	FALSE	return_abroad	neg	FALSE	FALSE	FALSE	FALSE	FALSE	NA
2021-02-22	FALSE	close_contact	neg	FALSE	FALSE	TRUE	TRUE	FALSE	NA
2021-02-22	FALSE	precaution	neg	FALSE	FALSE	FALSE	TRUE	FALSE	NA
2021-02-22	FALSE	close_contact	neg	FALSE	TRUE	TRUE	FALSE	FALSE	NA
2021-02-22	FALSE	precaution	neg	FALSE	FALSE	FALSE	FALSE	FALSE	NA
2021-02-22	FALSE	precaution	neg	FALSE	FALSE	FALSE	FALSE	FALSE	NA
2021-02-22	FALSE	precaution	neg	FALSE	FALSE	FALSE	FALSE	FALSE	NA
2021-02-22	FALSE	precaution	neg	FALSE	FALSE	FALSE	TRUE	FALSE	NA
2021-02-22	FALSE	precaution	neg	FALSE	FALSE	FALSE	TRUE	FALSE	NA
2021-02-22	FALSE	precaution	neg	FALSE	FALSE	FALSE	FALSE	FALSE	NA
2021-02-22	FALSE	precaution	neg	FALSE	FALSE	FALSE	TRUE	FALSE	NA
2021-02-22	FALSE	precaution	neg	FALSE	FALSE	FALSE	TRUE	FALSE	NA
2021-02-22	FALSE	close_contact	neg	FALSE	FALSE	FALSE	TRUE	FALSE	NA
2021-02-22	FALSE	close_contact	neg	FALSE	FALSE	FALSE	FALSE	FALSE	NA
2021-02-22	FALSE	symptoms	neg	FALSE	FALSE	FALSE	TRUE	FALSE	NA
2021-02-22	FALSE	return_abroad	neg	FALSE	FALSE	FALSE	TRUE	FALSE	NA
2021-02-22	FALSE	extended_tracing	neg	FALSE	FALSE	FALSE	TRUE	FALSE	NA
2021-02-22	FALSE	extended_tracing	neg	FALSE	FALSE	FALSE	FALSE	FALSE	NA
2021-02-22	FALSE	extended_tracing	neg	FALSE	FALSE	FALSE	TRUE	FALSE	NA
2021-02-22	FALSE	extended_tracing	neg	FALSE	FALSE	FALSE	FALSE	FALSE	NA
2021-02-22	FALSE	extended_tracing	neg	FALSE	FALSE	FALSE	TRUE	FALSE	NA
2021-02-22	FALSE	symptoms	neg	FALSE	FALSE	FALSE	TRUE	FALSE	NA
2021-02-22	FALSE	close_contact	neg	FALSE	FALSE	FALSE	FALSE	FALSE	NA
2021-02-22	FALSE	close_contact	neg	FALSE	FALSE	FALSE	TRUE	TRUE	NA
2021-02-22	FALSE	extended_tracing	neg	FALSE	FALSE	FALSE	TRUE	FALSE	NA
2021-02-22	FALSE	symptoms	pos	FALSE	FALSE	FALSE	TRUE	FALSE	NA
2021-02-22	FALSE	return_abroad	neg	FALSE	TRUE	TRUE	TRUE	FALSE	NA
2021-02-22	FALSE	precaution	neg	FALSE	FALSE	FALSE	TRUE	FALSE	NA
2021-02-22	FALSE	close_contact	neg	FALSE	FALSE	FALSE	TRUE	FALSE	NA
2021-02-22	FALSE	close_contact	neg	FALSE	FALSE	FALSE	FALSE	FALSE	NA
2021-02-22	FALSE	extended_tracing	neg	FALSE	FALSE	FALSE	TRUE	FALSE	NA
2021-02-22	FALSE	return_abroad	neg	FALSE	FALSE	FALSE	TRUE	FALSE	NA
2021-02-22	FALSE	return_abroad	neg	FALSE	FALSE	FALSE	FALSE	FALSE	NA
2021-02-22	FALSE	return_abroad	neg	FALSE	FALSE	FALSE	FALSE	FALSE	NA
2021-02-22	FALSE	return_abroad	neg	FALSE	FALSE	FALSE	FALSE	FALSE	NA
2021-02-22	FALSE	precaution	neg	FALSE	FALSE	FALSE	TRUE	FALSE	NA
2021-02-22	FALSE	symptoms	neg	FALSE	FALSE	FALSE	FALSE	FALSE	NA
2021-02-22	FALSE	close_contact	neg	FALSE	FALSE	FALSE	TRUE	FALSE	NA
2021-02-22	FALSE	precaution	neg	FALSE	FALSE	FALSE	TRUE	FALSE	NA
2021-02-22	FALSE	return_abroad	neg	FALSE	FALSE	FALSE	FALSE	FALSE	NA
2021-02-22	FALSE	extended_tracing	neg	FALSE	FALSE	FALSE	FALSE	FALSE	NA
2021-02-22	FALSE	precaution	neg	FALSE	FALSE	FALSE	TRUE	FALSE	NA
2021-02-22	FALSE	symptoms	neg	FALSE	FALSE	FALSE	TRUE	FALSE	NA
2021-02-22	FALSE	symptoms	neg	FALSE	FALSE	FALSE	TRUE	FALSE	NA
2021-02-22	FALSE	symptoms	neg	FALSE	TRUE	FALSE	TRUE	FALSE	NA
2021-02-22	FALSE	precaution	neg	FALSE	FALSE	FALSE	FALSE	FALSE	NA
2021-02-22	FALSE	symptoms	neg	FALSE	FALSE	FALSE	FALSE	FALSE	NA
2021-02-22	FALSE	symptoms	neg	FALSE	FALSE	FALSE	FALSE	FALSE	NA
2021-02-22	FALSE	precaution	neg	FALSE	FALSE	FALSE	FALSE	FALSE	NA
2021-02-22	FALSE	close_contact	l2fu	FALSE	FALSE	FALSE	FALSE	TRUE	NA
2021-02-22	FALSE	symptoms	neg	FALSE	FALSE	FALSE	FALSE	FALSE	NA
2021-02-22	FALSE	precaution	neg	FALSE	FALSE	FALSE	TRUE	FALSE	NA
2021-02-22	FALSE	symptoms	neg	FALSE	FALSE	FALSE	FALSE	FALSE	NA
2021-02-22	FALSE	close_contact	neg	FALSE	FALSE	FALSE	FALSE	FALSE	NA
2021-02-22	FALSE	precaution	neg	FALSE	FALSE	FALSE	TRUE	FALSE	NA
2021-02-22	FALSE	close_contact	pos	FALSE	FALSE	FALSE	FALSE	FALSE	NA
2021-02-22	FALSE	precaution	neg	FALSE	FALSE	FALSE	FALSE	FALSE	NA
2021-02-22	FALSE	return_abroad	neg	FALSE	FALSE	FALSE	FALSE	FALSE	NA
2021-02-22	FALSE	precaution	neg	FALSE	FALSE	FALSE	FALSE	FALSE	NA
2021-02-22	FALSE	symptoms	neg	FALSE	FALSE	TRUE	TRUE	FALSE	NA
2021-02-22	FALSE	close_contact	neg	FALSE	TRUE	TRUE	TRUE	FALSE	NA
2021-02-22	FALSE	precaution	neg	FALSE	FALSE	FALSE	TRUE	FALSE	NA
2021-02-22	FALSE	close_contact	neg	FALSE	TRUE	TRUE	FALSE	FALSE	NA
2021-02-22	FALSE	symptoms	neg	FALSE	FALSE	FALSE	TRUE	FALSE	NA
2021-02-22	FALSE	symptoms	neg	FALSE	FALSE	FALSE	TRUE	FALSE	NA
2021-02-22	FALSE	symptoms	neg	FALSE	FALSE	FALSE	FALSE	FALSE	NA
2021-02-22	FALSE	extended_tracing	neg	FALSE	FALSE	FALSE	TRUE	FALSE	NA
2021-02-22	FALSE	symptoms	neg	FALSE	FALSE	FALSE	FALSE	FALSE	NA
2021-02-22	FALSE	close_contact	neg	FALSE	TRUE	TRUE	FALSE	FALSE	NA
2021-02-22	FALSE	symptoms	neg	FALSE	FALSE	FALSE	FALSE	FALSE	NA
2021-02-22	FALSE	precaution	neg	FALSE	FALSE	FALSE	FALSE	FALSE	NA
2021-02-22	FALSE	symptoms	neg	FALSE	FALSE	FALSE	TRUE	FALSE	NA
2021-02-22	FALSE	precaution	neg	FALSE	FALSE	FALSE	FALSE	FALSE	NA
2021-02-22	FALSE	extended_tracing	neg	FALSE	FALSE	FALSE	TRUE	TRUE	NA
2021-02-22	FALSE	precaution	neg	FALSE	FALSE	FALSE	TRUE	FALSE	NA
2021-02-22	FALSE	precaution	neg	FALSE	FALSE	FALSE	TRUE	FALSE	NA
2021-02-22	FALSE	extended_tracing	neg	FALSE	TRUE	TRUE	TRUE	TRUE	NA
2021-02-22	FALSE	close_contact	neg	FALSE	TRUE	TRUE	TRUE	FALSE	NA
2021-02-22	FALSE	close_contact	neg	FALSE	TRUE	TRUE	FALSE	FALSE	NA
2021-02-22	FALSE	return_abroad	neg	FALSE	TRUE	TRUE	TRUE	FALSE	NA
2021-02-22	FALSE	return_abroad	neg	FALSE	FALSE	FALSE	TRUE	FALSE	NA
2021-02-22	FALSE	precaution	neg	FALSE	FALSE	FALSE	TRUE	FALSE	NA
2021-02-22	FALSE	extended_tracing	neg	FALSE	TRUE	TRUE	FALSE	FALSE	NA
2021-02-22	FALSE	extended_tracing	neg	FALSE	TRUE	TRUE	TRUE	FALSE	NA
2021-02-22	FALSE	return_abroad	neg	FALSE	FALSE	FALSE	FALSE	FALSE	NA
2021-02-22	FALSE	extended_tracing	neg	FALSE	FALSE	FALSE	TRUE	TRUE	NA
2021-02-22	FALSE	close_contact	neg	FALSE	TRUE	TRUE	TRUE	FALSE	NA
2021-02-22	FALSE	close_contact	pos	FALSE	FALSE	FALSE	FALSE	FALSE	NA
2021-02-22	FALSE	symptoms	neg	FALSE	FALSE	FALSE	FALSE	FALSE	NA
2021-02-22	FALSE	symptoms	neg	FALSE	FALSE	FALSE	FALSE	FALSE	NA
2021-02-22	FALSE	return_abroad	neg	FALSE	FALSE	TRUE	FALSE	FALSE	NA
2021-02-22	FALSE	return_abroad	neg	FALSE	FALSE	FALSE	FALSE	FALSE	NA
2021-02-22	FALSE	return_abroad	l2fu	FALSE	FALSE	FALSE	FALSE	FALSE	NA
2021-02-22	FALSE	return_abroad	neg	FALSE	FALSE	FALSE	FALSE	FALSE	NA
2021-02-22	FALSE	close_contact	neg	FALSE	TRUE	TRUE	TRUE	FALSE	NA
2021-02-22	FALSE	precaution	neg	FALSE	FALSE	FALSE	FALSE	FALSE	NA
2021-02-22	FALSE	close_contact	neg	FALSE	TRUE	TRUE	TRUE	FALSE	NA
2021-02-22	FALSE	precaution	neg	FALSE	FALSE	FALSE	FALSE	FALSE	NA
2021-02-22	FALSE	close_contact	neg	FALSE	FALSE	FALSE	FALSE	FALSE	NA
2021-02-22	FALSE	precaution	neg	FALSE	FALSE	FALSE	TRUE	FALSE	NA
2021-02-22	FALSE	close_contact	neg	FALSE	TRUE	TRUE	FALSE	FALSE	NA
2021-02-22	FALSE	symptoms	neg	FALSE	FALSE	FALSE	FALSE	FALSE	NA
2021-02-22	FALSE	precaution	neg	FALSE	TRUE	TRUE	FALSE	FALSE	NA
2021-02-22	FALSE	close_contact	neg	FALSE	FALSE	FALSE	TRUE	FALSE	NA
2021-02-22	FALSE	symptoms	neg	FALSE	FALSE	FALSE	FALSE	FALSE	NA
2021-02-22	FALSE	return_abroad	l2fu	FALSE	FALSE	FALSE	FALSE	FALSE	NA
2021-02-22	FALSE	symptoms	neg	FALSE	FALSE	FALSE	TRUE	FALSE	NA
2021-02-22	FALSE	symptoms	neg	FALSE	FALSE	FALSE	TRUE	FALSE	NA
2021-02-22	FALSE	close_contact	neg	FALSE	FALSE	FALSE	TRUE	FALSE	NA
2021-02-22	FALSE	symptoms	pos	FALSE	FALSE	FALSE	TRUE	FALSE	NA
2021-02-22	FALSE	precaution	neg	FALSE	FALSE	FALSE	FALSE	FALSE	NA
2021-02-22	FALSE	precaution	neg	FALSE	FALSE	FALSE	TRUE	FALSE	NA
2021-02-22	FALSE	return_abroad	neg	FALSE	FALSE	FALSE	FALSE	FALSE	NA
2021-02-22	FALSE	return_abroad	l2fu	FALSE	FALSE	FALSE	FALSE	FALSE	NA
2021-02-22	FALSE	close_contact	neg	FALSE	FALSE	FALSE	FALSE	FALSE	NA
2021-02-22	FALSE	symptoms	neg	FALSE	FALSE	FALSE	FALSE	FALSE	NA
2021-02-22	FALSE	return_abroad	neg	FALSE	FALSE	FALSE	FALSE	FALSE	NA
2021-02-22	FALSE	close_contact	neg	FALSE	TRUE	TRUE	TRUE	FALSE	NA
2021-02-22	FALSE	precaution	neg	FALSE	FALSE	FALSE	TRUE	FALSE	NA
2021-02-22	FALSE	precaution	neg	FALSE	FALSE	FALSE	TRUE	FALSE	NA
2021-02-22	FALSE	symptoms	neg	FALSE	FALSE	FALSE	TRUE	FALSE	NA
2021-02-22	FALSE	return_abroad	neg	FALSE	TRUE	TRUE	TRUE	FALSE	NA
2021-02-22	FALSE	close_contact	neg	FALSE	TRUE	TRUE	TRUE	FALSE	NA
2021-02-22	FALSE	return_abroad	neg	FALSE	FALSE	FALSE	FALSE	FALSE	NA
2021-02-22	FALSE	close_contact	neg	FALSE	FALSE	FALSE	FALSE	FALSE	NA
2021-02-22	FALSE	close_contact	neg	FALSE	FALSE	FALSE	TRUE	FALSE	NA
2021-02-22	FALSE	close_contact	neg	FALSE	FALSE	FALSE	TRUE	FALSE	NA
2021-02-22	FALSE	return_abroad	neg	FALSE	FALSE	FALSE	TRUE	FALSE	NA
2021-02-22	FALSE	close_contact	neg	FALSE	FALSE	FALSE	TRUE	FALSE	NA
2021-02-22	FALSE	extended_tracing	neg	FALSE	TRUE	TRUE	TRUE	FALSE	NA
2021-02-22	FALSE	precaution	l2fu	FALSE	FALSE	FALSE	TRUE	FALSE	NA
2021-02-22	FALSE	return_abroad	neg	FALSE	FALSE	FALSE	FALSE	FALSE	NA
2021-02-22	FALSE	return_abroad	l2fu	FALSE	FALSE	FALSE	FALSE	FALSE	NA
2021-02-22	FALSE	symptoms	neg	FALSE	FALSE	FALSE	TRUE	FALSE	NA
2021-02-22	FALSE	symptoms	neg	FALSE	FALSE	FALSE	TRUE	FALSE	NA
2021-02-22	FALSE	precaution	neg	FALSE	FALSE	FALSE	FALSE	FALSE	NA
2021-02-22	FALSE	precaution	neg	FALSE	FALSE	FALSE	TRUE	FALSE	NA
2021-02-22	FALSE	precaution	neg	FALSE	FALSE	FALSE	FALSE	FALSE	NA
2021-02-22	FALSE	symptoms	neg	FALSE	FALSE	FALSE	FALSE	FALSE	NA
2021-02-22	FALSE	return_abroad	neg	FALSE	FALSE	FALSE	TRUE	FALSE	NA
2021-02-22	FALSE	precaution	neg	FALSE	FALSE	FALSE	FALSE	FALSE	NA
2021-02-22	FALSE	precaution	neg	FALSE	FALSE	FALSE	TRUE	FALSE	NA
2021-02-22	FALSE	precaution	neg	FALSE	FALSE	FALSE	FALSE	FALSE	NA
2021-02-22	FALSE	precaution	neg	FALSE	FALSE	FALSE	FALSE	FALSE	NA
2021-02-22	FALSE	precaution	neg	FALSE	FALSE	FALSE	TRUE	FALSE	NA
2021-02-22	FALSE	precaution	neg	FALSE	FALSE	FALSE	FALSE	FALSE	NA
2021-02-22	FALSE	symptoms	neg	FALSE	FALSE	FALSE	TRUE	FALSE	NA
2021-02-22	FALSE	return_abroad	neg	FALSE	FALSE	FALSE	FALSE	FALSE	NA
2021-02-22	FALSE	return_abroad	neg	FALSE	FALSE	FALSE	TRUE	FALSE	NA
2021-02-22	FALSE	close_contact	neg	FALSE	FALSE	FALSE	FALSE	FALSE	NA
2021-03-01	FALSE	precaution	l2fu	FALSE	FALSE	FALSE	TRUE	FALSE	NA
2021-03-01	FALSE	symptoms	l2fu	FALSE	FALSE	FALSE	TRUE	FALSE	NA
2021-03-01	FALSE	precaution	neg	FALSE	FALSE	FALSE	TRUE	FALSE	NA
2021-03-01	FALSE	close_contact	neg	FALSE	TRUE	TRUE	TRUE	FALSE	NA
2021-03-01	FALSE	symptoms	neg	FALSE	FALSE	FALSE	FALSE	FALSE	NA
2021-03-01	FALSE	symptoms	neg	FALSE	FALSE	FALSE	FALSE	FALSE	NA
2021-03-01	FALSE	precaution	neg	FALSE	FALSE	FALSE	TRUE	FALSE	NA
2021-03-01	FALSE	precaution	neg	FALSE	FALSE	FALSE	TRUE	FALSE	NA
2021-03-01	FALSE	close_contact	neg	FALSE	FALSE	FALSE	FALSE	FALSE	NA
2021-03-01	FALSE	symptoms	neg	FALSE	FALSE	FALSE	TRUE	FALSE	NA
2021-03-01	FALSE	symptoms	neg	FALSE	FALSE	FALSE	TRUE	FALSE	NA
2021-03-01	FALSE	close_contact	neg	FALSE	TRUE	TRUE	TRUE	FALSE	NA
2021-03-01	FALSE	close_contact	neg	FALSE	FALSE	FALSE	TRUE	FALSE	NA
2021-03-01	FALSE	symptoms	neg	FALSE	FALSE	FALSE	FALSE	FALSE	NA
2021-03-01	FALSE	symptoms	neg	FALSE	FALSE	FALSE	FALSE	FALSE	NA
2021-03-01	FALSE	symptoms	neg	FALSE	FALSE	FALSE	TRUE	FALSE	NA
2021-03-01	FALSE	symptoms	neg	FALSE	FALSE	FALSE	TRUE	FALSE	NA
2021-03-01	FALSE	return_abroad	neg	FALSE	TRUE	TRUE	FALSE	FALSE	NA
2021-03-01	FALSE	symptoms	pos	FALSE	TRUE	TRUE	FALSE	FALSE	NA
2021-03-01	FALSE	return_abroad	neg	FALSE	TRUE	TRUE	FALSE	FALSE	NA
2021-03-01	FALSE	precaution	neg	FALSE	FALSE	FALSE	TRUE	FALSE	NA
2021-03-01	FALSE	close_contact	neg	FALSE	FALSE	FALSE	FALSE	FALSE	NA
2021-03-01	FALSE	symptoms	neg	FALSE	FALSE	FALSE	TRUE	FALSE	NA
2021-03-01	FALSE	close_contact	neg	FALSE	FALSE	FALSE	FALSE	FALSE	NA
2021-03-01	FALSE	return_abroad	neg	FALSE	FALSE	FALSE	FALSE	FALSE	NA
2021-03-01	FALSE	extended_tracing	neg	FALSE	TRUE	TRUE	TRUE	FALSE	NA
2021-03-01	FALSE	precaution	neg	FALSE	FALSE	FALSE	TRUE	FALSE	NA
2021-03-01	FALSE	precaution	neg	FALSE	FALSE	FALSE	TRUE	FALSE	NA
2021-03-01	FALSE	precaution	neg	FALSE	FALSE	FALSE	TRUE	FALSE	NA
2021-03-01	FALSE	close_contact	neg	FALSE	FALSE	FALSE	TRUE	FALSE	NA
2021-03-01	FALSE	close_contact	neg	FALSE	FALSE	FALSE	FALSE	FALSE	NA
2021-03-01	FALSE	close_contact	neg	FALSE	FALSE	FALSE	FALSE	FALSE	NA
2021-03-01	FALSE	return_abroad	neg	FALSE	FALSE	FALSE	FALSE	FALSE	NA
2021-03-01	FALSE	symptoms	neg	FALSE	FALSE	FALSE	TRUE	FALSE	NA
2021-03-01	FALSE	symptoms	neg	FALSE	TRUE	TRUE	TRUE	FALSE	NA
2021-03-01	FALSE	close_contact	neg	FALSE	FALSE	FALSE	TRUE	FALSE	NA
2021-03-01	FALSE	symptoms	neg	FALSE	FALSE	FALSE	TRUE	FALSE	NA
2021-03-01	FALSE	close_contact	neg	FALSE	FALSE	FALSE	TRUE	FALSE	NA
2021-03-01	FALSE	close_contact	neg	FALSE	FALSE	FALSE	TRUE	FALSE	NA
2021-03-01	FALSE	precaution	neg	FALSE	FALSE	FALSE	TRUE	FALSE	NA
2021-03-01	FALSE	precaution	neg	FALSE	FALSE	FALSE	TRUE	FALSE	NA
2021-03-01	FALSE	close_contact	neg	FALSE	FALSE	FALSE	TRUE	FALSE	NA
2021-03-01	FALSE	extended_tracing	pos	FALSE	FALSE	FALSE	FALSE	FALSE	NA
2021-03-01	FALSE	precaution	neg	FALSE	FALSE	FALSE	TRUE	FALSE	NA
2021-03-01	FALSE	close_contact	neg	FALSE	TRUE	FALSE	TRUE	FALSE	NA
2021-03-01	FALSE	close_contact	neg	FALSE	FALSE	FALSE	TRUE	FALSE	NA
2021-03-01	FALSE	close_contact	neg	FALSE	FALSE	FALSE	FALSE	FALSE	NA
2021-03-01	FALSE	close_contact	neg	FALSE	FALSE	FALSE	TRUE	FALSE	NA
2021-03-01	FALSE	close_contact	neg	FALSE	FALSE	FALSE	FALSE	FALSE	NA
2021-03-01	FALSE	precaution	neg	FALSE	FALSE	FALSE	TRUE	FALSE	NA
2021-03-01	FALSE	return_abroad	neg	FALSE	FALSE	FALSE	FALSE	FALSE	NA
2021-03-01	FALSE	precaution	neg	FALSE	FALSE	FALSE	TRUE	FALSE	NA
2021-03-01	FALSE	return_abroad	neg	FALSE	FALSE	FALSE	FALSE	FALSE	NA
2021-03-01	FALSE	symptoms	neg	FALSE	FALSE	FALSE	TRUE	FALSE	NA
2021-03-01	FALSE	close_contact	pos	FALSE	FALSE	FALSE	TRUE	FALSE	NA
2021-03-01	FALSE	close_contact	neg	FALSE	FALSE	FALSE	FALSE	FALSE	NA
2021-03-01	FALSE	precaution	neg	FALSE	FALSE	FALSE	TRUE	FALSE	NA
2021-03-01	FALSE	close_contact	neg	FALSE	FALSE	FALSE	TRUE	FALSE	NA
2021-03-01	FALSE	close_contact	neg	FALSE	FALSE	FALSE	FALSE	FALSE	NA
2021-03-01	FALSE	close_contact	neg	FALSE	FALSE	FALSE	TRUE	FALSE	NA
2021-03-01	FALSE	close_contact	pos	FALSE	FALSE	FALSE	FALSE	FALSE	NA
2021-03-01	FALSE	symptoms	l2fu	FALSE	FALSE	FALSE	TRUE	FALSE	NA
2021-03-01	FALSE	close_contact	neg	FALSE	TRUE	FALSE	TRUE	FALSE	NA
2021-03-01	FALSE	precaution	neg	FALSE	FALSE	FALSE	FALSE	FALSE	NA
2021-03-01	FALSE	precaution	neg	FALSE	FALSE	FALSE	TRUE	FALSE	NA
2021-03-01	FALSE	close_contact	neg	FALSE	FALSE	FALSE	TRUE	FALSE	NA
2021-03-01	FALSE	symptoms	pos	FALSE	FALSE	FALSE	FALSE	FALSE	NA
2021-03-01	FALSE	precaution	neg	FALSE	FALSE	FALSE	FALSE	FALSE	NA
2021-03-01	FALSE	precaution	neg	FALSE	FALSE	FALSE	FALSE	FALSE	NA
2021-03-01	FALSE	precaution	neg	FALSE	FALSE	FALSE	FALSE	FALSE	NA
2021-03-01	FALSE	close_contact	neg	FALSE	TRUE	TRUE	TRUE	FALSE	NA
2021-03-01	FALSE	precaution	neg	FALSE	FALSE	FALSE	TRUE	FALSE	NA
2021-03-01	FALSE	precaution	neg	FALSE	FALSE	FALSE	TRUE	FALSE	NA
2021-03-01	FALSE	extended_tracing	neg	FALSE	TRUE	TRUE	TRUE	FALSE	NA
2021-03-01	FALSE	precaution	neg	FALSE	FALSE	FALSE	TRUE	FALSE	NA
2021-03-01	FALSE	close_contact	neg	FALSE	FALSE	FALSE	TRUE	FALSE	NA
2021-03-01	FALSE	close_contact	neg	FALSE	FALSE	FALSE	TRUE	FALSE	NA
2021-03-01	FALSE	close_contact	neg	FALSE	FALSE	FALSE	TRUE	FALSE	NA
2021-03-01	FALSE	close_contact	neg	FALSE	FALSE	FALSE	FALSE	FALSE	NA
2021-03-01	FALSE	close_contact	neg	FALSE	FALSE	FALSE	TRUE	FALSE	NA
2021-03-01	FALSE	close_contact	neg	FALSE	FALSE	TRUE	TRUE	FALSE	NA
2021-03-01	FALSE	close_contact	pos	FALSE	FALSE	FALSE	TRUE	FALSE	NA
2021-03-01	FALSE	extended_tracing	neg	FALSE	FALSE	FALSE	FALSE	FALSE	NA
2021-03-01	FALSE	symptoms	neg	FALSE	FALSE	FALSE	TRUE	FALSE	NA
2021-03-01	FALSE	close_contact	neg	FALSE	FALSE	FALSE	TRUE	FALSE	NA
2021-03-01	FALSE	symptoms	pos	FALSE	FALSE	FALSE	FALSE	FALSE	NA
2021-03-01	FALSE	close_contact	neg	FALSE	TRUE	TRUE	FALSE	FALSE	NA
2021-03-01	FALSE	precaution	neg	FALSE	FALSE	FALSE	TRUE	FALSE	NA
2021-03-01	FALSE	close_contact	neg	FALSE	TRUE	TRUE	FALSE	FALSE	NA
2021-03-01	FALSE	close_contact	neg	FALSE	FALSE	FALSE	FALSE	FALSE	NA
2021-03-01	FALSE	return_abroad	neg	FALSE	FALSE	TRUE	FALSE	FALSE	NA
2021-03-01	FALSE	close_contact	neg	FALSE	FALSE	FALSE	TRUE	FALSE	NA
2021-03-01	FALSE	close_contact	neg	FALSE	FALSE	FALSE	FALSE	FALSE	NA
2021-03-01	FALSE	return_abroad	neg	FALSE	FALSE	FALSE	TRUE	FALSE	NA
2021-03-01	FALSE	close_contact	l2fu	FALSE	FALSE	TRUE	FALSE	FALSE	NA
2021-03-01	FALSE	symptoms	neg	FALSE	FALSE	FALSE	TRUE	FALSE	NA
2021-03-01	FALSE	close_contact	neg	FALSE	FALSE	FALSE	FALSE	FALSE	NA
2021-03-01	FALSE	close_contact	l2fu	FALSE	FALSE	FALSE	TRUE	FALSE	NA
2021-03-01	FALSE	close_contact	neg	FALSE	TRUE	TRUE	TRUE	FALSE	NA
2021-03-01	FALSE	close_contact	neg	FALSE	TRUE	TRUE	FALSE	FALSE	NA
2021-03-01	FALSE	return_abroad	neg	FALSE	FALSE	FALSE	FALSE	FALSE	NA
2021-03-01	FALSE	return_abroad	neg	FALSE	FALSE	FALSE	FALSE	FALSE	NA
2021-03-01	FALSE	return_abroad	neg	FALSE	TRUE	TRUE	FALSE	FALSE	NA
2021-03-01	FALSE	extended_tracing	neg	FALSE	FALSE	TRUE	FALSE	FALSE	NA
2021-03-01	FALSE	return_abroad	neg	FALSE	FALSE	TRUE	FALSE	FALSE	NA
2021-03-01	FALSE	extended_tracing	neg	FALSE	FALSE	FALSE	FALSE	FALSE	NA
2021-03-01	FALSE	close_contact	neg	FALSE	FALSE	FALSE	FALSE	FALSE	NA
2021-03-01	FALSE	precaution	neg	FALSE	FALSE	FALSE	TRUE	FALSE	NA
2021-03-01	FALSE	close_contact	neg	TRUE	TRUE	FALSE	TRUE	FALSE	NA
2021-03-01	FALSE	symptoms	l2fu	FALSE	FALSE	FALSE	FALSE	FALSE	NA
2021-03-01	FALSE	return_abroad	l2fu	FALSE	FALSE	TRUE	FALSE	FALSE	NA
2021-03-01	FALSE	precaution	neg	FALSE	FALSE	FALSE	FALSE	FALSE	NA
2021-03-01	FALSE	precaution	neg	FALSE	FALSE	FALSE	TRUE	FALSE	NA
2021-03-01	FALSE	precaution	neg	FALSE	FALSE	FALSE	TRUE	FALSE	NA
2021-03-01	FALSE	extended_tracing	neg	FALSE	TRUE	TRUE	TRUE	FALSE	NA
2021-03-01	FALSE	return_abroad	neg	FALSE	FALSE	FALSE	FALSE	FALSE	NA
2021-03-01	FALSE	precaution	neg	FALSE	FALSE	FALSE	FALSE	FALSE	NA
2021-03-01	FALSE	close_contact	neg	FALSE	FALSE	FALSE	FALSE	FALSE	NA
2021-03-01	FALSE	close_contact	neg	FALSE	FALSE	FALSE	FALSE	FALSE	NA
2021-03-01	FALSE	symptoms	neg	FALSE	FALSE	FALSE	FALSE	FALSE	NA
2021-03-01	FALSE	symptoms	neg	FALSE	FALSE	FALSE	FALSE	FALSE	NA
2021-03-01	FALSE	precaution	neg	TRUE	TRUE	TRUE	FALSE	FALSE	NA
2021-03-01	FALSE	symptoms	neg	FALSE	FALSE	FALSE	TRUE	FALSE	NA
2021-03-01	FALSE	close_contact	neg	FALSE	FALSE	FALSE	FALSE	FALSE	NA
2021-03-01	FALSE	precaution	neg	FALSE	FALSE	FALSE	TRUE	FALSE	NA
2021-03-01	FALSE	precaution	neg	FALSE	FALSE	FALSE	TRUE	FALSE	NA
2021-03-01	FALSE	precaution	neg	FALSE	FALSE	FALSE	TRUE	FALSE	NA
2021-03-01	FALSE	symptoms	l2fu	FALSE	FALSE	FALSE	TRUE	FALSE	NA
2021-03-01	FALSE	precaution	neg	FALSE	FALSE	FALSE	FALSE	FALSE	NA
2021-03-01	FALSE	close_contact	pos	FALSE	FALSE	TRUE	FALSE	FALSE	NA
2021-03-01	FALSE	close_contact	neg	FALSE	FALSE	FALSE	TRUE	FALSE	NA
2021-03-01	FALSE	symptoms	neg	FALSE	FALSE	FALSE	TRUE	FALSE	NA
2021-03-01	FALSE	close_contact	neg	FALSE	FALSE	FALSE	FALSE	FALSE	NA
2021-03-01	FALSE	close_contact	neg	FALSE	FALSE	FALSE	FALSE	FALSE	NA
2021-03-01	FALSE	close_contact	neg	FALSE	FALSE	FALSE	FALSE	FALSE	NA
2021-03-01	FALSE	extended_tracing	neg	FALSE	TRUE	TRUE	TRUE	FALSE	NA
2021-03-01	FALSE	close_contact	neg	FALSE	FALSE	FALSE	FALSE	FALSE	NA
2021-03-01	FALSE	close_contact	neg	FALSE	FALSE	FALSE	FALSE	FALSE	NA
2021-03-01	FALSE	precaution	neg	FALSE	FALSE	FALSE	TRUE	FALSE	NA
2021-03-01	FALSE	close_contact	neg	FALSE	FALSE	FALSE	FALSE	FALSE	NA
2021-03-01	FALSE	close_contact	neg	FALSE	FALSE	FALSE	FALSE	FALSE	NA
2021-03-01	FALSE	symptoms	neg	FALSE	FALSE	FALSE	TRUE	FALSE	NA
2021-03-01	FALSE	close_contact	pos	FALSE	FALSE	FALSE	TRUE	FALSE	NA
2021-03-01	FALSE	close_contact	pos	FALSE	FALSE	FALSE	TRUE	FALSE	NA
2021-03-01	FALSE	close_contact	neg	FALSE	FALSE	FALSE	FALSE	FALSE	NA
2021-03-01	FALSE	symptoms	neg	FALSE	FALSE	FALSE	TRUE	FALSE	NA
2021-03-01	FALSE	close_contact	neg	FALSE	FALSE	FALSE	FALSE	FALSE	NA
2021-03-01	FALSE	precaution	neg	FALSE	FALSE	FALSE	TRUE	FALSE	NA
2021-03-01	FALSE	close_contact	neg	FALSE	FALSE	FALSE	TRUE	FALSE	NA
2021-03-01	FALSE	close_contact	neg	FALSE	FALSE	FALSE	TRUE	FALSE	NA
2021-03-01	FALSE	precaution	neg	FALSE	FALSE	FALSE	FALSE	FALSE	NA
2021-03-01	FALSE	return_abroad	neg	FALSE	FALSE	FALSE	FALSE	FALSE	NA
2021-03-01	FALSE	symptoms	neg	FALSE	FALSE	FALSE	FALSE	FALSE	NA
2021-03-01	FALSE	close_contact	neg	FALSE	FALSE	FALSE	TRUE	FALSE	NA
2021-03-01	FALSE	precaution	l2fu	FALSE	FALSE	TRUE	TRUE	FALSE	NA
2021-03-01	FALSE	precaution	neg	FALSE	FALSE	FALSE	FALSE	FALSE	NA
2021-03-01	FALSE	symptoms	pos	FALSE	TRUE	TRUE	TRUE	TRUE	NA
2021-03-01	FALSE	close_contact	pos	FALSE	FALSE	FALSE	TRUE	FALSE	NA
2021-03-01	FALSE	close_contact	neg	FALSE	FALSE	FALSE	TRUE	FALSE	NA
2021-03-01	FALSE	extended_tracing	neg	FALSE	TRUE	TRUE	FALSE	FALSE	NA
2021-03-01	FALSE	precaution	pos	FALSE	TRUE	TRUE	FALSE	FALSE	NA
2021-03-01	FALSE	return_abroad	neg	FALSE	TRUE	TRUE	FALSE	FALSE	NA
2021-03-01	FALSE	symptoms	neg	FALSE	FALSE	FALSE	FALSE	FALSE	NA
2021-03-01	FALSE	symptoms	neg	FALSE	FALSE	FALSE	TRUE	FALSE	NA
2021-03-01	FALSE	precaution	neg	FALSE	FALSE	FALSE	TRUE	FALSE	NA
2021-03-01	FALSE	symptoms	neg	FALSE	FALSE	FALSE	FALSE	FALSE	NA
2021-03-01	FALSE	close_contact	neg	FALSE	FALSE	FALSE	TRUE	FALSE	NA
2021-03-01	FALSE	close_contact	neg	FALSE	FALSE	FALSE	FALSE	FALSE	NA
2021-03-01	FALSE	symptoms	neg	FALSE	FALSE	FALSE	TRUE	FALSE	NA
2021-03-01	FALSE	precaution	l2fu	FALSE	FALSE	FALSE	TRUE	FALSE	NA
2021-03-01	FALSE	precaution	neg	FALSE	FALSE	FALSE	FALSE	FALSE	NA
2021-03-01	FALSE	precaution	neg	FALSE	FALSE	FALSE	FALSE	FALSE	NA
2021-03-01	FALSE	symptoms	neg	FALSE	FALSE	FALSE	TRUE	FALSE	NA
2021-03-01	FALSE	return_abroad	neg	FALSE	TRUE	TRUE	FALSE	FALSE	NA
2021-03-01	FALSE	symptoms	neg	FALSE	FALSE	FALSE	FALSE	FALSE	NA
2021-03-01	FALSE	symptoms	neg	FALSE	FALSE	FALSE	TRUE	FALSE	NA
2021-03-01	FALSE	close_contact	neg	FALSE	TRUE	TRUE	TRUE	FALSE	NA
2021-03-01	FALSE	symptoms	neg	FALSE	FALSE	FALSE	TRUE	FALSE	NA
2021-03-01	FALSE	symptoms	neg	FALSE	FALSE	FALSE	FALSE	FALSE	NA
2021-03-01	FALSE	symptoms	neg	FALSE	FALSE	FALSE	FALSE	FALSE	NA
2021-03-01	FALSE	precaution	neg	FALSE	FALSE	FALSE	TRUE	FALSE	NA
2021-03-01	FALSE	return_abroad	neg	FALSE	FALSE	FALSE	FALSE	FALSE	NA
2021-03-01	FALSE	close_contact	neg	FALSE	TRUE	TRUE	TRUE	FALSE	NA
2021-03-01	FALSE	symptoms	neg	FALSE	FALSE	FALSE	TRUE	FALSE	NA
2021-03-01	FALSE	close_contact	neg	FALSE	TRUE	TRUE	TRUE	FALSE	NA
2021-03-01	FALSE	close_contact	neg	FALSE	TRUE	TRUE	TRUE	FALSE	NA
2021-03-01	FALSE	close_contact	neg	FALSE	FALSE	FALSE	TRUE	FALSE	NA
2021-03-01	FALSE	precaution	neg	FALSE	FALSE	FALSE	TRUE	FALSE	NA
2021-03-01	FALSE	close_contact	neg	FALSE	FALSE	FALSE	TRUE	FALSE	NA
2021-03-01	FALSE	precaution	neg	FALSE	FALSE	FALSE	FALSE	FALSE	NA
2021-03-01	FALSE	symptoms	neg	FALSE	FALSE	FALSE	FALSE	FALSE	NA
2021-03-01	FALSE	close_contact	neg	FALSE	TRUE	TRUE	FALSE	FALSE	NA
2021-03-01	FALSE	symptoms	neg	FALSE	FALSE	FALSE	FALSE	FALSE	NA
2021-03-01	FALSE	return_abroad	neg	FALSE	TRUE	TRUE	FALSE	FALSE	NA
2021-03-01	FALSE	return_abroad	neg	FALSE	FALSE	FALSE	FALSE	FALSE	NA
2021-03-01	FALSE	precaution	neg	FALSE	FALSE	FALSE	TRUE	FALSE	NA
2021-03-01	FALSE	symptoms	pos	FALSE	FALSE	FALSE	FALSE	FALSE	NA
2021-03-01	FALSE	precaution	neg	FALSE	FALSE	FALSE	TRUE	FALSE	NA
2021-03-01	FALSE	precaution	neg	FALSE	FALSE	FALSE	TRUE	FALSE	NA
2021-03-01	FALSE	precaution	neg	FALSE	FALSE	FALSE	FALSE	FALSE	NA
2021-03-01	FALSE	precaution	neg	FALSE	FALSE	FALSE	TRUE	FALSE	NA
2021-03-01	FALSE	symptoms	neg	FALSE	FALSE	FALSE	TRUE	FALSE	NA
2021-03-01	FALSE	precaution	neg	FALSE	FALSE	FALSE	TRUE	FALSE	NA
2021-03-01	FALSE	symptoms	neg	FALSE	FALSE	FALSE	TRUE	FALSE	NA
2021-03-01	FALSE	return_abroad	neg	FALSE	FALSE	FALSE	FALSE	FALSE	NA
2021-03-01	FALSE	symptoms	neg	FALSE	FALSE	FALSE	TRUE	FALSE	NA
2021-03-01	FALSE	close_contact	neg	FALSE	TRUE	FALSE	FALSE	FALSE	NA
2021-03-01	FALSE	close_contact	neg	FALSE	TRUE	TRUE	FALSE	FALSE	NA
2021-03-01	FALSE	return_abroad	neg	FALSE	FALSE	FALSE	FALSE	FALSE	NA
2021-03-01	FALSE	symptoms	neg	FALSE	FALSE	FALSE	FALSE	FALSE	NA
2021-03-01	FALSE	precaution	neg	FALSE	FALSE	FALSE	TRUE	FALSE	NA
2021-03-01	FALSE	close_contact	neg	FALSE	FALSE	FALSE	FALSE	FALSE	NA
2021-03-01	FALSE	close_contact	neg	FALSE	FALSE	TRUE	TRUE	FALSE	NA
2021-03-01	FALSE	return_abroad	l2fu	FALSE	FALSE	FALSE	TRUE	FALSE	NA
2021-03-01	FALSE	extended_tracing	neg	FALSE	FALSE	FALSE	TRUE	FALSE	NA
2021-03-01	FALSE	symptoms	neg	FALSE	TRUE	TRUE	FALSE	FALSE	NA
2021-03-01	FALSE	close_contact	neg	FALSE	FALSE	FALSE	TRUE	FALSE	NA
2021-03-01	FALSE	close_contact	pos	FALSE	FALSE	FALSE	FALSE	FALSE	NA
2021-03-01	FALSE	symptoms	neg	FALSE	FALSE	FALSE	FALSE	FALSE	NA
2021-03-01	FALSE	extended_tracing	pos	FALSE	FALSE	FALSE	FALSE	FALSE	NA
2021-03-01	FALSE	extended_tracing	neg	FALSE	FALSE	FALSE	FALSE	FALSE	NA
2021-03-01	FALSE	symptoms	neg	FALSE	FALSE	FALSE	FALSE	FALSE	NA
2021-03-01	FALSE	extended_tracing	neg	FALSE	FALSE	FALSE	FALSE	FALSE	NA
2021-03-01	FALSE	precaution	neg	FALSE	FALSE	FALSE	TRUE	FALSE	NA
2021-03-01	FALSE	symptoms	neg	FALSE	FALSE	FALSE	FALSE	FALSE	NA
2021-03-01	FALSE	extended_tracing	neg	FALSE	FALSE	FALSE	FALSE	FALSE	NA
2021-03-01	FALSE	extended_tracing	neg	FALSE	FALSE	FALSE	TRUE	FALSE	NA
2021-03-01	FALSE	precaution	neg	FALSE	FALSE	FALSE	FALSE	FALSE	NA
2021-03-01	FALSE	coronalert	neg	FALSE	FALSE	FALSE	TRUE	TRUE	NA
2021-03-01	FALSE	extended_tracing	neg	FALSE	FALSE	FALSE	TRUE	FALSE	NA
2021-03-01	FALSE	return_abroad	neg	FALSE	FALSE	FALSE	FALSE	FALSE	NA
2021-03-01	FALSE	extended_tracing	neg	FALSE	FALSE	FALSE	FALSE	FALSE	NA
2021-03-01	FALSE	close_contact	neg	FALSE	FALSE	TRUE	FALSE	FALSE	NA
2021-03-01	FALSE	precaution	neg	FALSE	FALSE	FALSE	FALSE	FALSE	NA
2021-03-01	FALSE	extended_tracing	neg	FALSE	FALSE	FALSE	FALSE	FALSE	NA
2021-03-01	FALSE	precaution	neg	FALSE	FALSE	FALSE	TRUE	FALSE	NA
2021-03-01	FALSE	symptoms	neg	FALSE	FALSE	FALSE	FALSE	FALSE	NA
2021-03-01	FALSE	extended_tracing	neg	FALSE	FALSE	FALSE	TRUE	FALSE	NA
2021-03-01	FALSE	close_contact	neg	FALSE	TRUE	TRUE	TRUE	TRUE	NA
2021-03-01	FALSE	extended_tracing	neg	FALSE	FALSE	FALSE	TRUE	TRUE	NA
2021-03-01	FALSE	extended_tracing	neg	FALSE	FALSE	FALSE	FALSE	FALSE	NA
2021-03-01	FALSE	precaution	neg	FALSE	FALSE	FALSE	FALSE	FALSE	NA
2021-03-01	FALSE	extended_tracing	neg	FALSE	FALSE	FALSE	TRUE	FALSE	NA
2021-03-01	FALSE	symptoms	neg	FALSE	TRUE	TRUE	TRUE	FALSE	NA
2021-03-01	FALSE	symptoms	neg	FALSE	FALSE	FALSE	FALSE	FALSE	NA
2021-03-01	FALSE	return_abroad	neg	FALSE	FALSE	FALSE	FALSE	FALSE	NA
2021-03-01	FALSE	close_contact	neg	FALSE	FALSE	TRUE	TRUE	FALSE	NA
2021-03-01	FALSE	return_abroad	neg	FALSE	TRUE	TRUE	FALSE	FALSE	NA
2021-03-01	FALSE	close_contact	neg	FALSE	FALSE	TRUE	FALSE	FALSE	NA
2021-03-01	FALSE	close_contact	neg	FALSE	FALSE	FALSE	TRUE	FALSE	NA
2021-03-01	FALSE	extended_tracing	neg	FALSE	FALSE	FALSE	FALSE	FALSE	NA
2021-03-01	FALSE	precaution	neg	FALSE	FALSE	FALSE	TRUE	FALSE	NA
2021-03-01	FALSE	precaution	l2fu	FALSE	FALSE	FALSE	TRUE	FALSE	NA
2021-03-01	FALSE	precaution	neg	FALSE	FALSE	FALSE	FALSE	FALSE	NA
2021-03-01	FALSE	extended_tracing	neg	FALSE	FALSE	FALSE	FALSE	FALSE	NA
2021-03-01	FALSE	extended_tracing	neg	FALSE	FALSE	FALSE	FALSE	FALSE	NA
2021-03-01	FALSE	return_abroad	l2fu	FALSE	FALSE	FALSE	FALSE	FALSE	NA
2021-03-01	FALSE	close_contact	neg	FALSE	FALSE	FALSE	FALSE	FALSE	NA
2021-03-01	FALSE	precaution	neg	FALSE	TRUE	TRUE	FALSE	FALSE	NA
2021-03-01	FALSE	return_abroad	neg	FALSE	FALSE	FALSE	TRUE	FALSE	NA
2021-03-01	FALSE	extended_tracing	neg	FALSE	FALSE	FALSE	TRUE	FALSE	NA
2021-03-01	FALSE	close_contact	neg	FALSE	TRUE	TRUE	FALSE	FALSE	NA
2021-03-01	FALSE	return_abroad	l2fu	FALSE	FALSE	FALSE	FALSE	FALSE	NA
2021-03-01	FALSE	extended_tracing	pos	FALSE	FALSE	FALSE	FALSE	FALSE	NA
2021-03-01	FALSE	precaution	neg	FALSE	FALSE	FALSE	TRUE	FALSE	NA
2021-03-01	FALSE	precaution	neg	FALSE	FALSE	FALSE	TRUE	FALSE	NA
2021-03-01	FALSE	close_contact	neg	FALSE	FALSE	FALSE	TRUE	FALSE	NA
2021-03-01	FALSE	close_contact	neg	FALSE	FALSE	FALSE	FALSE	FALSE	NA
2021-03-01	FALSE	precaution	neg	FALSE	FALSE	FALSE	TRUE	FALSE	NA
2021-03-01	FALSE	close_contact	neg	FALSE	FALSE	FALSE	TRUE	FALSE	NA
2021-03-01	FALSE	close_contact	neg	FALSE	FALSE	FALSE	TRUE	FALSE	NA
2021-03-01	FALSE	symptoms	neg	FALSE	TRUE	FALSE	TRUE	FALSE	NA
2021-03-01	FALSE	symptoms	l2fu	FALSE	FALSE	FALSE	TRUE	FALSE	NA
2021-03-01	FALSE	close_contact	neg	FALSE	FALSE	FALSE	FALSE	FALSE	NA
2021-03-01	FALSE	close_contact	neg	FALSE	FALSE	FALSE	TRUE	FALSE	NA
2021-03-01	FALSE	close_contact	neg	FALSE	FALSE	TRUE	TRUE	TRUE	NA
2021-03-01	FALSE	symptoms	neg	FALSE	FALSE	FALSE	FALSE	FALSE	NA
2021-03-01	FALSE	symptoms	neg	FALSE	FALSE	FALSE	FALSE	FALSE	NA
2021-03-01	FALSE	close_contact	neg	FALSE	FALSE	FALSE	TRUE	FALSE	NA
2021-03-01	FALSE	close_contact	neg	FALSE	FALSE	FALSE	FALSE	FALSE	NA
2021-03-01	FALSE	close_contact	neg	FALSE	FALSE	FALSE	FALSE	FALSE	NA
2021-03-01	FALSE	precaution	neg	FALSE	FALSE	FALSE	TRUE	FALSE	NA
2021-03-01	FALSE	precaution	neg	FALSE	FALSE	FALSE	TRUE	FALSE	NA
2021-03-01	FALSE	precaution	neg	FALSE	FALSE	FALSE	TRUE	FALSE	NA
2021-03-01	FALSE	symptoms	neg	FALSE	FALSE	FALSE	TRUE	FALSE	NA
2021-03-01	FALSE	close_contact	neg	FALSE	FALSE	FALSE	TRUE	FALSE	NA
2021-03-01	FALSE	close_contact	neg	FALSE	FALSE	FALSE	TRUE	FALSE	NA
2021-03-01	FALSE	precaution	neg	FALSE	TRUE	TRUE	TRUE	FALSE	NA
2021-03-01	FALSE	symptoms	neg	FALSE	FALSE	FALSE	TRUE	FALSE	NA
2021-03-01	FALSE	symptoms	neg	FALSE	FALSE	FALSE	FALSE	FALSE	NA
2021-03-01	FALSE	close_contact	l2fu	FALSE	FALSE	FALSE	FALSE	FALSE	NA
2021-03-01	FALSE	precaution	neg	FALSE	FALSE	FALSE	TRUE	FALSE	NA
2021-03-01	FALSE	precaution	neg	FALSE	FALSE	FALSE	TRUE	FALSE	NA
2021-03-01	FALSE	symptoms	neg	FALSE	FALSE	FALSE	TRUE	FALSE	NA
2021-03-01	FALSE	symptoms	neg	FALSE	FALSE	FALSE	TRUE	FALSE	NA
2021-03-01	FALSE	close_contact	neg	FALSE	FALSE	FALSE	TRUE	FALSE	NA
2021-03-01	FALSE	extended_tracing	neg	FALSE	TRUE	TRUE	TRUE	FALSE	NA
2021-03-01	FALSE	precaution	neg	FALSE	FALSE	FALSE	FALSE	FALSE	NA
2021-03-01	FALSE	precaution	neg	FALSE	FALSE	FALSE	TRUE	FALSE	NA
2021-03-01	FALSE	precaution	neg	FALSE	FALSE	FALSE	FALSE	FALSE	NA
2021-03-01	FALSE	precaution	neg	FALSE	FALSE	FALSE	TRUE	FALSE	NA
2021-03-01	FALSE	close_contact	neg	FALSE	FALSE	FALSE	TRUE	FALSE	NA
2021-03-01	FALSE	close_contact	neg	FALSE	FALSE	FALSE	TRUE	FALSE	NA
2021-03-01	FALSE	extended_tracing	neg	FALSE	FALSE	FALSE	FALSE	FALSE	NA
2021-03-01	FALSE	precaution	neg	FALSE	FALSE	FALSE	FALSE	FALSE	NA
2021-03-01	FALSE	return_abroad	neg	FALSE	FALSE	FALSE	FALSE	FALSE	NA
2021-03-01	FALSE	symptoms	neg	FALSE	FALSE	FALSE	FALSE	FALSE	NA
2021-03-01	FALSE	precaution	neg	FALSE	TRUE	TRUE	TRUE	FALSE	NA
2021-03-01	FALSE	precaution	neg	FALSE	FALSE	FALSE	TRUE	FALSE	NA
2021-03-01	FALSE	precaution	l2fu	FALSE	FALSE	FALSE	FALSE	FALSE	NA
2021-03-01	FALSE	symptoms	l2fu	FALSE	FALSE	FALSE	TRUE	FALSE	NA
2021-03-01	FALSE	precaution	neg	FALSE	FALSE	FALSE	TRUE	FALSE	NA
2021-03-01	FALSE	precaution	l2fu	FALSE	TRUE	TRUE	FALSE	FALSE	NA
2021-03-01	FALSE	precaution	neg	FALSE	FALSE	FALSE	FALSE	FALSE	NA
2021-03-01	FALSE	close_contact	neg	FALSE	FALSE	TRUE	FALSE	FALSE	NA
2021-03-01	FALSE	symptoms	neg	FALSE	FALSE	FALSE	TRUE	FALSE	NA
2021-03-01	FALSE	return_abroad	neg	FALSE	FALSE	FALSE	TRUE	FALSE	NA
2021-03-01	FALSE	symptoms	neg	FALSE	FALSE	FALSE	FALSE	FALSE	NA
2021-03-01	FALSE	close_contact	neg	FALSE	FALSE	TRUE	FALSE	FALSE	NA
2021-03-01	FALSE	precaution	neg	FALSE	FALSE	FALSE	TRUE	FALSE	NA
2021-03-01	FALSE	precaution	neg	FALSE	FALSE	FALSE	TRUE	FALSE	NA
2021-03-01	FALSE	return_abroad	neg	FALSE	TRUE	TRUE	TRUE	FALSE	NA
2021-03-01	FALSE	precaution	neg	FALSE	TRUE	TRUE	TRUE	FALSE	NA
2021-03-01	FALSE	precaution	neg	FALSE	FALSE	FALSE	TRUE	FALSE	NA
2021-03-01	FALSE	extended_tracing	neg	FALSE	FALSE	FALSE	TRUE	FALSE	NA
2021-03-01	FALSE	symptoms	neg	FALSE	FALSE	FALSE	TRUE	FALSE	NA
2021-03-01	FALSE	symptoms	neg	FALSE	FALSE	FALSE	FALSE	FALSE	NA
2021-03-01	FALSE	return_abroad	neg	FALSE	FALSE	FALSE	FALSE	FALSE	NA
2021-03-01	FALSE	extended_tracing	neg	FALSE	FALSE	FALSE	FALSE	FALSE	NA
2021-03-01	FALSE	return_abroad	l2fu	FALSE	FALSE	FALSE	FALSE	FALSE	NA
2021-03-01	FALSE	symptoms	neg	FALSE	TRUE	TRUE	TRUE	FALSE	NA
2021-03-01	FALSE	close_contact	neg	FALSE	FALSE	FALSE	FALSE	FALSE	NA
2021-03-01	FALSE	coronalert	neg	FALSE	FALSE	FALSE	TRUE	TRUE	NA
2021-03-01	FALSE	symptoms	neg	FALSE	FALSE	FALSE	TRUE	FALSE	NA
2021-03-01	FALSE	symptoms	neg	FALSE	FALSE	FALSE	FALSE	FALSE	NA
2021-03-01	FALSE	extended_tracing	neg	FALSE	FALSE	FALSE	FALSE	FALSE	NA
2021-03-01	FALSE	precaution	neg	FALSE	FALSE	FALSE	FALSE	FALSE	NA
2021-03-01	FALSE	symptoms	neg	FALSE	FALSE	FALSE	FALSE	FALSE	NA
2021-03-01	FALSE	precaution	neg	FALSE	FALSE	FALSE	TRUE	FALSE	NA
2021-03-01	FALSE	precaution	neg	FALSE	FALSE	FALSE	TRUE	FALSE	NA
2021-03-01	FALSE	symptoms	neg	FALSE	FALSE	FALSE	FALSE	FALSE	NA
2021-03-01	FALSE	precaution	neg	FALSE	FALSE	FALSE	TRUE	TRUE	NA
2021-03-01	FALSE	precaution	neg	FALSE	FALSE	FALSE	FALSE	FALSE	NA
2021-03-01	FALSE	close_contact	neg	FALSE	FALSE	FALSE	FALSE	FALSE	NA
2021-03-01	FALSE	close_contact	neg	FALSE	FALSE	FALSE	FALSE	FALSE	NA
2021-03-01	FALSE	symptoms	neg	FALSE	FALSE	FALSE	FALSE	FALSE	NA
2021-03-01	FALSE	precaution	neg	FALSE	FALSE	FALSE	TRUE	FALSE	NA
2021-03-01	FALSE	close_contact	neg	FALSE	FALSE	FALSE	FALSE	FALSE	NA
2021-03-01	FALSE	precaution	neg	FALSE	FALSE	FALSE	FALSE	FALSE	NA
2021-03-01	FALSE	close_contact	neg	FALSE	FALSE	FALSE	FALSE	FALSE	NA
2021-03-01	FALSE	symptoms	neg	FALSE	FALSE	FALSE	FALSE	FALSE	NA
2021-03-01	FALSE	precaution	neg	FALSE	FALSE	FALSE	TRUE	FALSE	NA
2021-03-01	FALSE	symptoms	neg	FALSE	FALSE	FALSE	FALSE	FALSE	NA
2021-03-01	FALSE	symptoms	neg	FALSE	FALSE	FALSE	FALSE	FALSE	NA
2021-03-01	FALSE	close_contact	neg	FALSE	FALSE	FALSE	TRUE	FALSE	NA
2021-03-01	FALSE	return_abroad	neg	FALSE	FALSE	FALSE	FALSE	FALSE	NA
2021-03-01	FALSE	symptoms	neg	FALSE	FALSE	FALSE	FALSE	FALSE	NA
2021-03-01	FALSE	precaution	neg	FALSE	FALSE	FALSE	TRUE	FALSE	NA
2021-03-01	FALSE	close_contact	pos	FALSE	TRUE	TRUE	FALSE	FALSE	NA
2021-03-01	FALSE	symptoms	neg	FALSE	FALSE	FALSE	FALSE	FALSE	NA
2021-03-01	FALSE	symptoms	neg	FALSE	FALSE	FALSE	TRUE	FALSE	NA
2021-03-01	FALSE	close_contact	neg	FALSE	FALSE	FALSE	TRUE	FALSE	NA
2021-03-01	FALSE	symptoms	neg	FALSE	FALSE	FALSE	FALSE	FALSE	NA
2021-03-01	FALSE	close_contact	neg	FALSE	TRUE	TRUE	TRUE	FALSE	NA
2021-03-01	FALSE	symptoms	neg	FALSE	FALSE	FALSE	FALSE	FALSE	NA
2021-03-01	FALSE	symptoms	neg	FALSE	TRUE	FALSE	TRUE	FALSE	NA
2021-03-01	FALSE	precaution	neg	FALSE	TRUE	TRUE	FALSE	FALSE	NA
2021-03-01	FALSE	precaution	neg	FALSE	FALSE	FALSE	FALSE	FALSE	NA
2021-03-01	FALSE	precaution	neg	FALSE	TRUE	TRUE	TRUE	FALSE	NA
2021-03-01	FALSE	precaution	neg	FALSE	FALSE	FALSE	FALSE	FALSE	NA
2021-03-01	FALSE	close_contact	l2fu	FALSE	FALSE	FALSE	FALSE	FALSE	NA
2021-03-01	FALSE	symptoms	neg	FALSE	FALSE	FALSE	FALSE	FALSE	NA
2021-03-01	FALSE	return_abroad	neg	FALSE	TRUE	TRUE	FALSE	FALSE	NA
2021-03-01	FALSE	precaution	neg	FALSE	TRUE	TRUE	TRUE	FALSE	NA
2021-03-01	FALSE	precaution	neg	FALSE	FALSE	FALSE	FALSE	FALSE	NA
2021-03-01	FALSE	close_contact	pos	FALSE	FALSE	FALSE	FALSE	FALSE	NA
2021-03-01	FALSE	close_contact	l2fu	FALSE	TRUE	TRUE	TRUE	FALSE	NA
2021-03-01	FALSE	precaution	neg	FALSE	TRUE	TRUE	TRUE	FALSE	NA
2021-03-01	FALSE	precaution	neg	FALSE	FALSE	FALSE	TRUE	FALSE	NA
2021-03-01	FALSE	precaution	neg	FALSE	FALSE	FALSE	TRUE	FALSE	NA
2021-03-01	FALSE	symptoms	l2fu	FALSE	FALSE	FALSE	TRUE	FALSE	NA
2021-03-01	FALSE	precaution	neg	FALSE	FALSE	FALSE	FALSE	FALSE	NA
2021-03-01	FALSE	symptoms	neg	FALSE	FALSE	FALSE	TRUE	FALSE	NA
2021-03-01	FALSE	precaution	neg	FALSE	FALSE	FALSE	FALSE	FALSE	NA
2021-03-01	FALSE	symptoms	neg	FALSE	FALSE	FALSE	TRUE	FALSE	NA
2021-03-01	FALSE	precaution	neg	FALSE	FALSE	FALSE	FALSE	FALSE	NA
2021-03-01	FALSE	precaution	neg	FALSE	FALSE	FALSE	FALSE	FALSE	NA
2021-03-01	FALSE	precaution	neg	FALSE	FALSE	FALSE	TRUE	FALSE	NA
2021-03-01	FALSE	precaution	neg	FALSE	FALSE	FALSE	FALSE	FALSE	NA
2021-03-01	FALSE	symptoms	neg	FALSE	FALSE	FALSE	TRUE	FALSE	NA
2021-03-01	FALSE	precaution	neg	FALSE	FALSE	FALSE	TRUE	FALSE	NA
2021-03-01	FALSE	symptoms	neg	FALSE	FALSE	FALSE	FALSE	FALSE	NA
2021-03-01	FALSE	extended_tracing	pos	FALSE	FALSE	FALSE	FALSE	FALSE	NA
2021-03-01	FALSE	precaution	neg	FALSE	FALSE	FALSE	TRUE	FALSE	NA
2021-03-01	FALSE	precaution	neg	FALSE	FALSE	FALSE	TRUE	FALSE	NA
2021-03-01	FALSE	precaution	neg	FALSE	TRUE	TRUE	TRUE	FALSE	NA
2021-03-01	FALSE	precaution	neg	FALSE	FALSE	FALSE	FALSE	FALSE	NA
2021-03-01	FALSE	symptoms	neg	FALSE	FALSE	FALSE	FALSE	FALSE	NA
2021-03-01	FALSE	symptoms	neg	FALSE	FALSE	FALSE	TRUE	FALSE	NA
2021-03-01	FALSE	close_contact	pos	FALSE	FALSE	FALSE	FALSE	FALSE	NA
2021-03-01	FALSE	close_contact	neg	FALSE	FALSE	FALSE	FALSE	FALSE	NA
2021-03-01	FALSE	precaution	neg	FALSE	FALSE	FALSE	TRUE	FALSE	NA
2021-03-01	FALSE	symptoms	neg	FALSE	FALSE	FALSE	TRUE	FALSE	NA
2021-03-01	FALSE	precaution	neg	FALSE	FALSE	FALSE	FALSE	FALSE	NA
2021-03-01	FALSE	close_contact	l2fu	FALSE	FALSE	FALSE	FALSE	FALSE	NA
2021-03-01	FALSE	precaution	neg	FALSE	FALSE	FALSE	TRUE	FALSE	NA
2021-03-01	FALSE	precaution	neg	FALSE	FALSE	FALSE	FALSE	FALSE	NA
2021-03-01	FALSE	close_contact	neg	FALSE	FALSE	FALSE	FALSE	FALSE	NA
2021-03-01	FALSE	precaution	neg	FALSE	FALSE	FALSE	TRUE	FALSE	NA
2021-03-01	FALSE	symptoms	neg	FALSE	FALSE	FALSE	FALSE	FALSE	NA
2021-03-01	FALSE	return_abroad	neg	FALSE	FALSE	FALSE	FALSE	FALSE	NA
2021-03-01	FALSE	symptoms	neg	FALSE	FALSE	FALSE	FALSE	FALSE	NA
2021-03-01	FALSE	precaution	neg	FALSE	FALSE	FALSE	FALSE	FALSE	NA
2021-03-01	FALSE	close_contact	neg	FALSE	TRUE	TRUE	TRUE	FALSE	NA
2021-03-01	FALSE	precaution	neg	FALSE	FALSE	FALSE	FALSE	FALSE	NA
2021-03-01	FALSE	close_contact	neg	FALSE	FALSE	FALSE	TRUE	FALSE	NA
2021-03-01	FALSE	return_abroad	neg	FALSE	TRUE	TRUE	FALSE	FALSE	NA
2021-03-01	FALSE	close_contact	neg	FALSE	FALSE	FALSE	TRUE	FALSE	NA
2021-03-01	FALSE	return_abroad	neg	FALSE	TRUE	TRUE	FALSE	FALSE	NA
2021-03-01	FALSE	close_contact	neg	FALSE	FALSE	FALSE	FALSE	FALSE	NA
2021-03-01	FALSE	close_contact	neg	FALSE	FALSE	FALSE	FALSE	FALSE	NA
2021-03-01	FALSE	return_abroad	neg	FALSE	FALSE	FALSE	FALSE	FALSE	NA
2021-03-01	FALSE	precaution	neg	FALSE	FALSE	FALSE	FALSE	FALSE	NA
2021-03-01	FALSE	extended_tracing	neg	FALSE	TRUE	FALSE	TRUE	FALSE	NA
2021-03-01	FALSE	symptoms	neg	FALSE	FALSE	FALSE	TRUE	FALSE	NA
2021-03-01	FALSE	extended_tracing	neg	FALSE	FALSE	TRUE	TRUE	TRUE	NA
2021-03-01	FALSE	symptoms	neg	FALSE	FALSE	FALSE	TRUE	FALSE	NA
2021-03-01	FALSE	close_contact	neg	FALSE	TRUE	TRUE	TRUE	FALSE	NA
2021-03-01	FALSE	close_contact	neg	FALSE	TRUE	TRUE	FALSE	FALSE	NA
2021-03-01	FALSE	return_abroad	neg	FALSE	FALSE	FALSE	FALSE	FALSE	NA
2021-03-01	FALSE	symptoms	neg	FALSE	FALSE	FALSE	FALSE	FALSE	NA
2021-03-01	FALSE	return_abroad	neg	FALSE	FALSE	FALSE	TRUE	FALSE	NA
2021-03-01	FALSE	precaution	neg	FALSE	FALSE	FALSE	TRUE	FALSE	NA
2021-03-01	FALSE	precaution	neg	FALSE	FALSE	FALSE	FALSE	FALSE	NA
2021-03-01	FALSE	precaution	neg	FALSE	FALSE	FALSE	TRUE	FALSE	NA
2021-03-01	FALSE	return_abroad	l2fu	FALSE	FALSE	TRUE	FALSE	FALSE	NA
2021-03-01	FALSE	close_contact	neg	FALSE	FALSE	FALSE	TRUE	FALSE	NA
2021-03-01	FALSE	precaution	l2fu	FALSE	FALSE	FALSE	TRUE	FALSE	NA
2021-03-01	FALSE	precaution	neg	FALSE	FALSE	FALSE	FALSE	FALSE	NA
2021-03-01	FALSE	return_abroad	neg	FALSE	FALSE	FALSE	TRUE	FALSE	NA
2021-03-01	FALSE	symptoms	neg	FALSE	TRUE	TRUE	TRUE	FALSE	NA
2021-03-01	FALSE	precaution	neg	FALSE	FALSE	FALSE	TRUE	FALSE	NA
2021-03-01	FALSE	precaution	neg	FALSE	FALSE	FALSE	TRUE	FALSE	NA
2021-03-01	FALSE	symptoms	l2fu	FALSE	FALSE	FALSE	FALSE	FALSE	NA
2021-03-01	FALSE	symptoms	neg	FALSE	FALSE	FALSE	FALSE	FALSE	NA
2021-03-01	FALSE	symptoms	neg	FALSE	FALSE	FALSE	TRUE	FALSE	NA
2021-03-01	FALSE	precaution	neg	FALSE	FALSE	FALSE	TRUE	FALSE	NA
2021-03-01	FALSE	close_contact	neg	FALSE	FALSE	FALSE	FALSE	FALSE	NA
2021-03-01	FALSE	close_contact	pos	FALSE	FALSE	FALSE	TRUE	FALSE	NA
2021-03-01	FALSE	precaution	neg	FALSE	FALSE	FALSE	FALSE	FALSE	NA
2021-03-01	FALSE	close_contact	neg	FALSE	FALSE	FALSE	FALSE	TRUE	NA
2021-03-01	FALSE	close_contact	neg	FALSE	FALSE	FALSE	FALSE	FALSE	NA
2021-03-01	FALSE	close_contact	pos	FALSE	FALSE	FALSE	FALSE	FALSE	NA
2021-03-01	FALSE	close_contact	pos	FALSE	FALSE	FALSE	TRUE	FALSE	NA
2021-03-01	FALSE	close_contact	neg	FALSE	FALSE	FALSE	FALSE	FALSE	NA
2021-03-01	FALSE	precaution	neg	FALSE	FALSE	FALSE	FALSE	FALSE	NA
2021-03-01	FALSE	extended_tracing	neg	TRUE	TRUE	TRUE	TRUE	FALSE	NA
2021-03-01	FALSE	return_abroad	l2fu	FALSE	FALSE	FALSE	FALSE	FALSE	NA
2021-03-01	FALSE	extended_tracing	neg	FALSE	TRUE	TRUE	FALSE	FALSE	NA
2021-03-01	FALSE	return_abroad	neg	FALSE	FALSE	TRUE	FALSE	FALSE	NA
2021-03-01	FALSE	close_contact	neg	FALSE	FALSE	FALSE	FALSE	FALSE	NA
2021-03-01	FALSE	symptoms	neg	FALSE	FALSE	FALSE	FALSE	FALSE	NA
2021-03-01	FALSE	symptoms	l2fu	FALSE	FALSE	FALSE	TRUE	FALSE	NA
2021-03-01	FALSE	close_contact	neg	FALSE	FALSE	FALSE	FALSE	FALSE	NA
2021-03-01	FALSE	return_abroad	neg	FALSE	FALSE	FALSE	FALSE	FALSE	NA
2021-03-01	FALSE	close_contact	neg	FALSE	FALSE	FALSE	FALSE	FALSE	NA
2021-03-01	FALSE	precaution	neg	FALSE	TRUE	FALSE	TRUE	TRUE	NA
2021-03-01	FALSE	close_contact	pos	FALSE	FALSE	FALSE	FALSE	FALSE	NA
2021-03-01	FALSE	precaution	neg	FALSE	TRUE	FALSE	TRUE	FALSE	NA
2021-03-01	FALSE	precaution	neg	FALSE	FALSE	FALSE	TRUE	FALSE	NA
2021-03-01	FALSE	precaution	neg	FALSE	FALSE	FALSE	TRUE	FALSE	NA
2021-03-01	FALSE	close_contact	neg	FALSE	FALSE	FALSE	FALSE	FALSE	NA
2021-03-01	FALSE	symptoms	neg	FALSE	FALSE	FALSE	FALSE	FALSE	NA
2021-03-01	FALSE	precaution	neg	FALSE	FALSE	FALSE	TRUE	FALSE	NA
2021-03-01	FALSE	symptoms	neg	FALSE	FALSE	FALSE	TRUE	FALSE	NA
2021-03-01	FALSE	close_contact	neg	FALSE	FALSE	FALSE	FALSE	FALSE	NA
2021-03-01	FALSE	close_contact	neg	FALSE	FALSE	FALSE	TRUE	FALSE	NA
2021-03-01	FALSE	symptoms	neg	FALSE	FALSE	FALSE	TRUE	FALSE	NA
2021-03-01	FALSE	precaution	neg	FALSE	FALSE	FALSE	TRUE	FALSE	NA
2021-03-01	FALSE	precaution	neg	FALSE	FALSE	FALSE	FALSE	FALSE	NA
2021-03-01	FALSE	return_abroad	neg	FALSE	TRUE	TRUE	TRUE	FALSE	NA
2021-03-01	FALSE	symptoms	neg	FALSE	FALSE	FALSE	TRUE	FALSE	NA
2021-03-01	FALSE	precaution	neg	FALSE	FALSE	FALSE	FALSE	FALSE	NA
2021-03-01	FALSE	symptoms	neg	FALSE	FALSE	FALSE	TRUE	FALSE	NA
2021-03-01	FALSE	close_contact	neg	FALSE	FALSE	FALSE	FALSE	FALSE	NA
2021-03-01	FALSE	precaution	neg	FALSE	FALSE	FALSE	TRUE	FALSE	NA
2021-03-01	FALSE	precaution	neg	FALSE	FALSE	FALSE	TRUE	FALSE	NA
2021-03-01	FALSE	return_abroad	neg	FALSE	TRUE	TRUE	TRUE	FALSE	NA
2021-03-01	FALSE	symptoms	neg	FALSE	FALSE	FALSE	TRUE	FALSE	NA
2021-03-01	FALSE	symptoms	neg	FALSE	FALSE	FALSE	FALSE	FALSE	NA
2021-03-01	FALSE	symptoms	neg	FALSE	FALSE	FALSE	TRUE	FALSE	NA
2021-03-01	FALSE	return_abroad	neg	TRUE	FALSE	FALSE	TRUE	FALSE	NA
2021-03-01	FALSE	precaution	neg	FALSE	FALSE	FALSE	FALSE	FALSE	NA
2021-03-01	FALSE	precaution	neg	FALSE	TRUE	TRUE	TRUE	FALSE	NA
2021-03-01	FALSE	precaution	neg	FALSE	TRUE	FALSE	TRUE	FALSE	NA
2021-03-01	FALSE	precaution	neg	FALSE	TRUE	FALSE	TRUE	FALSE	NA
2021-03-01	FALSE	extended_tracing	neg	FALSE	FALSE	FALSE	TRUE	TRUE	NA
2021-03-01	FALSE	symptoms	neg	FALSE	FALSE	FALSE	TRUE	FALSE	NA
2021-03-01	FALSE	close_contact	neg	FALSE	TRUE	TRUE	TRUE	FALSE	NA
2021-03-01	FALSE	precaution	neg	FALSE	FALSE	FALSE	TRUE	FALSE	NA
2021-03-01	FALSE	symptoms	neg	FALSE	FALSE	FALSE	TRUE	FALSE	NA
2021-03-01	FALSE	return_abroad	neg	FALSE	FALSE	FALSE	FALSE	FALSE	NA
2021-03-01	FALSE	symptoms	neg	FALSE	FALSE	FALSE	TRUE	FALSE	NA
2021-03-01	FALSE	return_abroad	neg	FALSE	FALSE	FALSE	FALSE	FALSE	NA
2021-03-01	FALSE	precaution	neg	FALSE	FALSE	FALSE	FALSE	FALSE	NA
2021-03-01	FALSE	coronalert	neg	FALSE	TRUE	FALSE	TRUE	FALSE	NA
2021-03-01	FALSE	coronalert	neg	FALSE	FALSE	FALSE	TRUE	TRUE	NA
2021-03-01	FALSE	precaution	l2fu	FALSE	FALSE	TRUE	TRUE	FALSE	NA
2021-03-01	FALSE	return_abroad	neg	FALSE	FALSE	FALSE	FALSE	FALSE	NA
2021-03-01	FALSE	symptoms	neg	FALSE	FALSE	FALSE	TRUE	FALSE	NA
2021-03-01	FALSE	return_abroad	neg	FALSE	FALSE	FALSE	FALSE	FALSE	NA
2021-03-01	FALSE	symptoms	neg	FALSE	FALSE	FALSE	FALSE	FALSE	NA
2021-03-01	FALSE	precaution	neg	FALSE	FALSE	FALSE	TRUE	FALSE	NA
2021-03-01	FALSE	extended_tracing	neg	FALSE	TRUE	TRUE	TRUE	FALSE	NA
2021-03-01	FALSE	close_contact	neg	FALSE	FALSE	FALSE	TRUE	FALSE	NA
2021-03-01	FALSE	return_abroad	neg	FALSE	FALSE	FALSE	FALSE	FALSE	NA
2021-03-01	FALSE	symptoms	neg	FALSE	FALSE	FALSE	TRUE	FALSE	NA
2021-03-01	FALSE	symptoms	neg	FALSE	FALSE	FALSE	FALSE	FALSE	NA
2021-03-01	FALSE	precaution	neg	FALSE	FALSE	FALSE	TRUE	FALSE	NA
2021-03-01	FALSE	precaution	neg	FALSE	FALSE	FALSE	TRUE	FALSE	NA
2021-03-01	FALSE	precaution	neg	FALSE	FALSE	FALSE	FALSE	FALSE	NA
2021-03-01	FALSE	coronalert	neg	FALSE	TRUE	TRUE	TRUE	FALSE	NA
2021-03-01	FALSE	symptoms	neg	FALSE	FALSE	FALSE	TRUE	FALSE	NA
2021-03-01	FALSE	close_contact	neg	FALSE	FALSE	FALSE	TRUE	FALSE	NA
2021-03-01	FALSE	extended_tracing	neg	FALSE	FALSE	FALSE	FALSE	FALSE	NA
2021-03-01	FALSE	extended_tracing	neg	FALSE	FALSE	FALSE	TRUE	FALSE	NA
2021-03-01	FALSE	symptoms	neg	FALSE	FALSE	FALSE	FALSE	FALSE	NA
2021-03-01	FALSE	symptoms	neg	FALSE	FALSE	FALSE	TRUE	FALSE	NA
2021-03-01	FALSE	precaution	neg	FALSE	FALSE	FALSE	FALSE	FALSE	NA
2021-03-01	FALSE	precaution	neg	FALSE	FALSE	FALSE	FALSE	FALSE	NA
2021-03-01	FALSE	close_contact	l2fu	FALSE	FALSE	FALSE	TRUE	FALSE	NA
2021-03-01	FALSE	symptoms	neg	FALSE	FALSE	FALSE	TRUE	FALSE	NA
2021-03-01	FALSE	precaution	neg	FALSE	FALSE	FALSE	FALSE	FALSE	NA
2021-03-01	FALSE	extended_tracing	neg	FALSE	FALSE	TRUE	TRUE	FALSE	NA
2021-03-01	FALSE	extended_tracing	neg	FALSE	FALSE	TRUE	FALSE	FALSE	NA
2021-03-01	FALSE	extended_tracing	neg	FALSE	FALSE	FALSE	FALSE	FALSE	NA
2021-03-01	FALSE	close_contact	neg	FALSE	TRUE	TRUE	TRUE	FALSE	NA
2021-03-01	FALSE	symptoms	neg	FALSE	FALSE	FALSE	TRUE	FALSE	NA
2021-03-01	FALSE	symptoms	neg	FALSE	FALSE	FALSE	TRUE	FALSE	NA
2021-03-01	FALSE	symptoms	neg	FALSE	FALSE	FALSE	FALSE	FALSE	NA
2021-03-01	FALSE	symptoms	neg	FALSE	FALSE	FALSE	TRUE	FALSE	NA
2021-03-01	FALSE	symptoms	neg	FALSE	FALSE	FALSE	TRUE	FALSE	NA
2021-03-01	FALSE	extended_tracing	neg	FALSE	FALSE	FALSE	FALSE	FALSE	NA
2021-03-01	FALSE	close_contact	neg	FALSE	FALSE	FALSE	FALSE	TRUE	NA
2021-03-01	FALSE	symptoms	neg	FALSE	FALSE	FALSE	TRUE	FALSE	NA
2021-03-01	FALSE	symptoms	neg	FALSE	FALSE	FALSE	FALSE	FALSE	NA
2021-03-01	FALSE	close_contact	neg	FALSE	TRUE	TRUE	TRUE	FALSE	NA
2021-03-01	FALSE	precaution	neg	FALSE	FALSE	FALSE	FALSE	FALSE	NA
2021-03-01	FALSE	precaution	neg	FALSE	FALSE	FALSE	FALSE	FALSE	NA
2021-03-01	FALSE	precaution	neg	FALSE	FALSE	FALSE	FALSE	FALSE	NA
2021-03-01	FALSE	precaution	neg	FALSE	FALSE	FALSE	FALSE	FALSE	NA
2021-03-01	FALSE	symptoms	l2fu	FALSE	FALSE	FALSE	FALSE	FALSE	NA
2021-03-01	FALSE	close_contact	neg	FALSE	FALSE	FALSE	TRUE	FALSE	NA
2021-03-01	FALSE	close_contact	neg	FALSE	FALSE	FALSE	FALSE	FALSE	NA
2021-03-01	FALSE	symptoms	l2fu	FALSE	FALSE	FALSE	TRUE	FALSE	NA
2021-03-01	FALSE	symptoms	neg	FALSE	FALSE	FALSE	FALSE	FALSE	NA
2021-03-01	FALSE	close_contact	neg	FALSE	FALSE	FALSE	TRUE	FALSE	NA
2021-03-01	FALSE	precaution	neg	FALSE	FALSE	FALSE	TRUE	FALSE	NA
2021-03-01	FALSE	return_abroad	neg	FALSE	FALSE	FALSE	TRUE	FALSE	NA
2021-03-01	FALSE	precaution	neg	FALSE	FALSE	FALSE	FALSE	FALSE	NA
2021-03-01	FALSE	symptoms	neg	FALSE	FALSE	FALSE	FALSE	FALSE	NA
2021-03-01	FALSE	symptoms	l2fu	FALSE	FALSE	FALSE	TRUE	FALSE	NA
2021-03-01	FALSE	precaution	neg	FALSE	TRUE	TRUE	TRUE	FALSE	NA
2021-03-01	FALSE	close_contact	neg	FALSE	TRUE	TRUE	TRUE	FALSE	NA
2021-03-01	FALSE	symptoms	neg	FALSE	FALSE	FALSE	TRUE	FALSE	NA
2021-03-01	FALSE	close_contact	neg	FALSE	TRUE	TRUE	TRUE	TRUE	NA
2021-03-01	FALSE	precaution	neg	FALSE	FALSE	FALSE	FALSE	FALSE	NA
2021-03-01	FALSE	close_contact	pos	FALSE	FALSE	FALSE	TRUE	FALSE	NA
2021-03-01	FALSE	close_contact	pos	FALSE	FALSE	FALSE	TRUE	FALSE	NA
2021-03-01	FALSE	close_contact	pos	FALSE	FALSE	FALSE	FALSE	FALSE	NA
2021-03-01	FALSE	return_abroad	neg	FALSE	FALSE	FALSE	TRUE	FALSE	NA
2021-03-01	FALSE	precaution	neg	FALSE	FALSE	FALSE	TRUE	FALSE	NA
2021-03-01	FALSE	symptoms	neg	FALSE	FALSE	FALSE	FALSE	FALSE	NA
2021-03-01	FALSE	precaution	neg	FALSE	FALSE	FALSE	FALSE	FALSE	NA
2021-03-01	FALSE	precaution	neg	FALSE	FALSE	FALSE	FALSE	FALSE	NA
2021-03-01	FALSE	precaution	neg	FALSE	FALSE	FALSE	FALSE	FALSE	NA
2021-03-01	FALSE	extended_tracing	neg	FALSE	FALSE	FALSE	TRUE	FALSE	NA
2021-03-01	FALSE	precaution	neg	FALSE	FALSE	FALSE	TRUE	FALSE	NA
2021-03-01	FALSE	return_abroad	neg	FALSE	FALSE	FALSE	FALSE	FALSE	NA
2021-03-01	FALSE	close_contact	neg	FALSE	TRUE	TRUE	TRUE	FALSE	NA
2021-03-01	FALSE	symptoms	neg	FALSE	FALSE	FALSE	FALSE	FALSE	NA
2021-03-01	FALSE	extended_tracing	neg	FALSE	TRUE	TRUE	FALSE	FALSE	NA
2021-03-01	FALSE	precaution	neg	FALSE	FALSE	FALSE	TRUE	FALSE	NA
2021-03-01	FALSE	precaution	neg	FALSE	FALSE	FALSE	TRUE	FALSE	NA
2021-03-01	FALSE	precaution	neg	FALSE	FALSE	FALSE	FALSE	FALSE	NA
2021-03-01	FALSE	close_contact	neg	FALSE	FALSE	FALSE	FALSE	FALSE	NA
2021-03-01	FALSE	precaution	neg	FALSE	FALSE	FALSE	TRUE	FALSE	NA
2021-03-01	FALSE	close_contact	neg	FALSE	TRUE	TRUE	FALSE	FALSE	NA
2021-03-01	FALSE	return_abroad	neg	FALSE	TRUE	TRUE	FALSE	FALSE	NA
2021-03-01	FALSE	return_abroad	neg	FALSE	TRUE	TRUE	FALSE	FALSE	NA
2021-03-01	FALSE	symptoms	neg	FALSE	FALSE	FALSE	TRUE	FALSE	NA
2021-03-01	FALSE	extended_tracing	neg	FALSE	FALSE	FALSE	TRUE	FALSE	NA
2021-03-01	FALSE	extended_tracing	neg	FALSE	FALSE	FALSE	TRUE	FALSE	NA
2021-03-01	FALSE	close_contact	neg	FALSE	FALSE	FALSE	FALSE	FALSE	NA
2021-03-01	FALSE	symptoms	neg	FALSE	FALSE	FALSE	TRUE	FALSE	NA
2021-03-01	FALSE	extended_tracing	neg	FALSE	FALSE	FALSE	TRUE	FALSE	NA
2021-03-01	FALSE	close_contact	neg	FALSE	TRUE	TRUE	TRUE	FALSE	NA
2021-03-01	FALSE	symptoms	neg	FALSE	FALSE	FALSE	TRUE	FALSE	NA
2021-03-01	FALSE	symptoms	l2fu	FALSE	FALSE	FALSE	FALSE	FALSE	NA
2021-03-01	FALSE	return_abroad	neg	FALSE	FALSE	FALSE	TRUE	FALSE	NA
2021-03-01	FALSE	symptoms	neg	FALSE	FALSE	FALSE	TRUE	FALSE	NA
2021-03-01	FALSE	precaution	neg	FALSE	FALSE	FALSE	TRUE	FALSE	NA
2021-03-01	FALSE	precaution	neg	FALSE	FALSE	FALSE	TRUE	FALSE	NA
2021-03-01	FALSE	close_contact	neg	FALSE	FALSE	FALSE	TRUE	FALSE	NA
2021-03-01	FALSE	close_contact	neg	FALSE	FALSE	FALSE	TRUE	FALSE	NA
2021-03-01	FALSE	precaution	l2fu	FALSE	FALSE	FALSE	TRUE	FALSE	NA
2021-03-01	FALSE	precaution	neg	FALSE	FALSE	FALSE	TRUE	FALSE	NA
2021-03-01	FALSE	precaution	neg	FALSE	FALSE	FALSE	TRUE	FALSE	NA
2021-03-01	FALSE	close_contact	pos	FALSE	FALSE	FALSE	FALSE	TRUE	NA
2021-03-01	FALSE	symptoms	neg	FALSE	TRUE	TRUE	FALSE	FALSE	NA
2021-03-01	FALSE	precaution	neg	FALSE	FALSE	FALSE	TRUE	FALSE	NA
2021-03-01	FALSE	close_contact	neg	FALSE	FALSE	FALSE	FALSE	FALSE	NA
2021-03-01	FALSE	precaution	neg	FALSE	FALSE	FALSE	FALSE	FALSE	NA
2021-03-01	FALSE	close_contact	l2fu	FALSE	FALSE	FALSE	TRUE	FALSE	NA
2021-03-01	FALSE	close_contact	neg	FALSE	FALSE	FALSE	TRUE	FALSE	NA
2021-03-01	FALSE	close_contact	neg	FALSE	FALSE	FALSE	FALSE	FALSE	NA
2021-03-01	FALSE	return_abroad	neg	FALSE	TRUE	TRUE	TRUE	FALSE	NA
2021-03-01	FALSE	symptoms	neg	FALSE	FALSE	FALSE	TRUE	FALSE	NA
2021-03-01	FALSE	precaution	neg	FALSE	FALSE	FALSE	TRUE	FALSE	NA
2021-03-01	FALSE	precaution	neg	FALSE	FALSE	FALSE	TRUE	FALSE	NA
2021-03-01	FALSE	precaution	neg	TRUE	FALSE	FALSE	TRUE	FALSE	NA
2021-03-01	FALSE	precaution	l2fu	FALSE	FALSE	FALSE	TRUE	FALSE	NA
2021-03-01	FALSE	close_contact	neg	FALSE	FALSE	FALSE	FALSE	FALSE	NA
2021-03-01	FALSE	close_contact	neg	FALSE	FALSE	FALSE	TRUE	FALSE	NA
2021-03-01	FALSE	precaution	neg	FALSE	FALSE	FALSE	FALSE	FALSE	NA
2021-03-01	FALSE	extended_tracing	neg	FALSE	FALSE	TRUE	TRUE	TRUE	NA
2021-03-01	FALSE	precaution	neg	FALSE	TRUE	TRUE	TRUE	FALSE	NA
2021-03-01	FALSE	extended_tracing	neg	FALSE	FALSE	FALSE	TRUE	FALSE	NA
2021-03-01	FALSE	start_internship	neg	FALSE	FALSE	FALSE	TRUE	FALSE	NA
2021-03-01	FALSE	precaution	l2fu	FALSE	FALSE	FALSE	FALSE	FALSE	NA
2021-03-01	FALSE	precaution	l2fu	FALSE	FALSE	FALSE	FALSE	FALSE	NA
2021-03-01	FALSE	start_internship	neg	FALSE	FALSE	FALSE	TRUE	FALSE	NA
2021-03-01	FALSE	return_abroad	neg	FALSE	FALSE	FALSE	FALSE	FALSE	NA
2021-03-01	FALSE	symptoms	neg	FALSE	FALSE	FALSE	TRUE	FALSE	NA
2021-03-01	FALSE	precaution	neg	FALSE	FALSE	FALSE	TRUE	FALSE	NA
2021-03-01	FALSE	precaution	neg	FALSE	FALSE	FALSE	FALSE	FALSE	NA
2021-03-01	FALSE	precaution	neg	FALSE	TRUE	TRUE	TRUE	FALSE	NA
2021-03-01	FALSE	start_internship	neg	FALSE	FALSE	FALSE	TRUE	FALSE	NA
2021-03-01	FALSE	precaution	neg	FALSE	TRUE	TRUE	TRUE	FALSE	NA
2021-03-01	FALSE	close_contact	l2fu	FALSE	FALSE	FALSE	FALSE	FALSE	NA
2021-03-01	FALSE	precaution	neg	FALSE	FALSE	FALSE	TRUE	FALSE	NA
2021-03-01	FALSE	symptoms	neg	FALSE	FALSE	FALSE	FALSE	FALSE	NA
2021-03-01	FALSE	symptoms	neg	FALSE	FALSE	FALSE	TRUE	FALSE	NA
2021-03-01	FALSE	precaution	neg	FALSE	FALSE	FALSE	FALSE	FALSE	NA
2021-03-01	FALSE	precaution	neg	FALSE	FALSE	FALSE	TRUE	FALSE	NA
2021-03-01	FALSE	symptoms	neg	FALSE	FALSE	FALSE	FALSE	FALSE	NA
2021-03-01	FALSE	symptoms	pos	FALSE	FALSE	FALSE	FALSE	FALSE	NA
2021-03-01	FALSE	precaution	l2fu	FALSE	TRUE	TRUE	TRUE	TRUE	NA
2021-03-01	FALSE	symptoms	neg	FALSE	FALSE	FALSE	FALSE	FALSE	NA
2021-03-01	FALSE	precaution	neg	FALSE	FALSE	FALSE	TRUE	FALSE	NA
2021-03-01	FALSE	symptoms	neg	FALSE	FALSE	FALSE	FALSE	FALSE	NA
2021-03-01	FALSE	symptoms	neg	FALSE	FALSE	FALSE	TRUE	FALSE	NA
2021-03-01	FALSE	precaution	neg	FALSE	FALSE	FALSE	FALSE	FALSE	NA
2021-03-01	FALSE	symptoms	l2fu	FALSE	FALSE	FALSE	TRUE	FALSE	NA
2021-03-01	FALSE	close_contact	l2fu	FALSE	FALSE	TRUE	FALSE	FALSE	NA
2021-03-01	FALSE	close_contact	neg	FALSE	TRUE	TRUE	TRUE	FALSE	NA
2021-03-01	FALSE	precaution	neg	FALSE	FALSE	FALSE	TRUE	FALSE	NA
2021-03-01	FALSE	precaution	neg	FALSE	FALSE	FALSE	TRUE	FALSE	NA
2021-03-01	FALSE	symptoms	neg	FALSE	FALSE	FALSE	TRUE	FALSE	NA
2021-03-01	FALSE	start_internship	neg	FALSE	FALSE	FALSE	TRUE	FALSE	NA
2021-03-01	FALSE	start_internship	neg	FALSE	FALSE	FALSE	TRUE	FALSE	NA
2021-03-01	FALSE	precaution	neg	FALSE	FALSE	FALSE	FALSE	FALSE	NA
2021-03-01	FALSE	precaution	neg	FALSE	FALSE	FALSE	FALSE	FALSE	NA
2021-03-01	FALSE	precaution	neg	FALSE	FALSE	TRUE	FALSE	FALSE	NA
2021-03-01	FALSE	start_internship	neg	FALSE	FALSE	FALSE	TRUE	FALSE	NA
2021-03-01	FALSE	precaution	neg	FALSE	TRUE	FALSE	TRUE	FALSE	NA
2021-03-01	FALSE	start_internship	neg	FALSE	FALSE	FALSE	FALSE	FALSE	NA
2021-03-01	FALSE	precaution	neg	FALSE	TRUE	TRUE	TRUE	FALSE	NA
2021-03-01	FALSE	symptoms	neg	FALSE	FALSE	FALSE	TRUE	FALSE	NA
2021-03-01	FALSE	start_internship	neg	FALSE	FALSE	FALSE	TRUE	FALSE	NA
2021-03-01	FALSE	close_contact	neg	FALSE	TRUE	TRUE	TRUE	TRUE	NA
2021-03-01	FALSE	start_internship	neg	FALSE	FALSE	FALSE	TRUE	FALSE	NA
2021-03-01	FALSE	start_internship	neg	FALSE	FALSE	FALSE	FALSE	FALSE	NA
2021-03-01	FALSE	close_contact	neg	FALSE	TRUE	TRUE	TRUE	FALSE	NA
2021-03-01	FALSE	start_internship	neg	FALSE	FALSE	FALSE	TRUE	FALSE	NA
2021-03-01	FALSE	start_internship	neg	FALSE	TRUE	TRUE	FALSE	FALSE	NA
2021-03-01	FALSE	start_internship	neg	FALSE	FALSE	FALSE	FALSE	FALSE	NA
2021-03-01	FALSE	start_internship	neg	FALSE	FALSE	FALSE	FALSE	FALSE	NA
2021-03-01	FALSE	precaution	neg	FALSE	FALSE	FALSE	TRUE	FALSE	NA
2021-03-01	FALSE	close_contact	neg	FALSE	TRUE	TRUE	FALSE	FALSE	NA
2021-03-01	FALSE	start_internship	neg	FALSE	FALSE	FALSE	FALSE	FALSE	NA
2021-03-01	FALSE	symptoms	neg	FALSE	FALSE	FALSE	TRUE	FALSE	NA
2021-03-01	FALSE	precaution	neg	FALSE	FALSE	TRUE	FALSE	FALSE	NA
2021-03-01	FALSE	symptoms	neg	FALSE	FALSE	FALSE	TRUE	FALSE	NA
2021-03-01	FALSE	precaution	neg	FALSE	FALSE	FALSE	TRUE	FALSE	NA
2021-03-01	FALSE	symptoms	neg	FALSE	FALSE	FALSE	TRUE	FALSE	NA
2021-03-01	FALSE	close_contact	neg	FALSE	TRUE	TRUE	TRUE	FALSE	NA
2021-03-01	FALSE	start_internship	neg	FALSE	FALSE	FALSE	TRUE	FALSE	NA
2021-03-01	FALSE	precaution	neg	FALSE	FALSE	FALSE	FALSE	FALSE	NA
2021-03-01	FALSE	start_internship	neg	FALSE	FALSE	FALSE	FALSE	FALSE	NA
2021-03-01	FALSE	close_contact	l2fu	FALSE	FALSE	FALSE	TRUE	FALSE	NA
2021-03-01	FALSE	symptoms	neg	FALSE	FALSE	FALSE	TRUE	FALSE	NA
2021-03-01	FALSE	close_contact	neg	FALSE	FALSE	FALSE	TRUE	FALSE	NA
2021-03-01	FALSE	precaution	neg	FALSE	TRUE	TRUE	TRUE	FALSE	NA
2021-03-01	FALSE	precaution	neg	FALSE	FALSE	FALSE	TRUE	FALSE	NA
2021-03-01	FALSE	return_abroad	neg	FALSE	FALSE	TRUE	FALSE	FALSE	NA
2021-03-01	FALSE	close_contact	neg	FALSE	FALSE	FALSE	FALSE	FALSE	NA
2021-03-01	FALSE	precaution	neg	FALSE	FALSE	FALSE	TRUE	FALSE	NA
2021-03-01	FALSE	start_internship	neg	FALSE	FALSE	FALSE	FALSE	FALSE	NA
2021-03-01	FALSE	symptoms	neg	FALSE	FALSE	FALSE	TRUE	FALSE	NA
2021-03-01	FALSE	precaution	neg	FALSE	FALSE	FALSE	TRUE	FALSE	NA
2021-03-01	FALSE	start_internship	neg	FALSE	FALSE	FALSE	FALSE	FALSE	NA
2021-03-01	FALSE	precaution	pos	FALSE	FALSE	FALSE	FALSE	FALSE	NA
2021-03-01	FALSE	return_abroad	neg	FALSE	FALSE	FALSE	FALSE	FALSE	NA
2021-03-01	FALSE	precaution	neg	FALSE	FALSE	TRUE	TRUE	FALSE	NA
2021-03-01	FALSE	start_internship	neg	FALSE	FALSE	FALSE	FALSE	FALSE	NA
2021-03-01	FALSE	symptoms	neg	FALSE	FALSE	FALSE	TRUE	FALSE	NA
2021-03-01	FALSE	close_contact	neg	FALSE	FALSE	FALSE	TRUE	FALSE	NA
2021-03-01	FALSE	symptoms	neg	FALSE	FALSE	FALSE	TRUE	FALSE	NA
2021-03-01	FALSE	close_contact	pos	FALSE	FALSE	FALSE	FALSE	FALSE	NA
2021-03-01	FALSE	start_internship	neg	FALSE	FALSE	FALSE	TRUE	FALSE	NA
2021-03-01	FALSE	symptoms	l2fu	FALSE	FALSE	FALSE	FALSE	FALSE	NA
2021-03-01	FALSE	start_internship	neg	FALSE	FALSE	FALSE	FALSE	FALSE	NA
2021-03-01	FALSE	return_abroad	neg	FALSE	FALSE	FALSE	FALSE	FALSE	NA
2021-03-01	FALSE	extended_tracing	neg	FALSE	FALSE	TRUE	FALSE	FALSE	NA
2021-03-01	FALSE	return_abroad	neg	FALSE	FALSE	FALSE	FALSE	FALSE	NA
2021-03-01	FALSE	return_abroad	neg	FALSE	TRUE	TRUE	FALSE	FALSE	NA
2021-03-01	FALSE	return_abroad	neg	FALSE	FALSE	FALSE	FALSE	FALSE	NA
2021-03-01	FALSE	close_contact	pos	FALSE	FALSE	FALSE	FALSE	FALSE	NA
2021-03-01	FALSE	close_contact	pos	FALSE	FALSE	FALSE	FALSE	FALSE	NA
2021-03-01	FALSE	close_contact	pos	TRUE	FALSE	FALSE	FALSE	FALSE	NA
2021-03-01	FALSE	close_contact	l2fu	FALSE	FALSE	FALSE	FALSE	FALSE	NA
2021-03-01	FALSE	start_internship	neg	FALSE	FALSE	FALSE	FALSE	FALSE	NA
2021-03-01	FALSE	close_contact	neg	FALSE	TRUE	FALSE	TRUE	FALSE	NA
2021-03-01	FALSE	close_contact	neg	FALSE	TRUE	TRUE	TRUE	FALSE	NA
2021-03-01	FALSE	close_contact	neg	FALSE	FALSE	FALSE	FALSE	FALSE	NA
2021-03-01	FALSE	start_internship	neg	FALSE	FALSE	FALSE	TRUE	FALSE	NA
2021-03-01	FALSE	return_abroad	neg	FALSE	FALSE	FALSE	FALSE	FALSE	NA
2021-03-01	FALSE	return_abroad	l2fu	FALSE	FALSE	FALSE	FALSE	TRUE	NA
2021-03-01	FALSE	start_internship	neg	FALSE	FALSE	FALSE	TRUE	FALSE	NA
2021-03-01	FALSE	close_contact	neg	FALSE	FALSE	FALSE	TRUE	FALSE	NA
2021-03-01	FALSE	start_internship	neg	FALSE	FALSE	FALSE	FALSE	FALSE	NA
2021-03-01	FALSE	precaution	l2fu	FALSE	TRUE	TRUE	FALSE	FALSE	NA
2021-03-01	FALSE	start_internship	neg	FALSE	FALSE	FALSE	FALSE	FALSE	NA
2021-03-01	FALSE	close_contact	neg	FALSE	TRUE	TRUE	FALSE	FALSE	NA
2021-03-01	FALSE	symptoms	neg	FALSE	FALSE	FALSE	TRUE	FALSE	NA
2021-03-01	FALSE	symptoms	neg	FALSE	FALSE	FALSE	TRUE	FALSE	NA
2021-03-01	FALSE	extended_tracing	neg	FALSE	TRUE	TRUE	TRUE	FALSE	NA
2021-03-01	FALSE	precaution	neg	FALSE	FALSE	FALSE	FALSE	FALSE	NA
2021-03-01	FALSE	symptoms	neg	FALSE	FALSE	FALSE	TRUE	FALSE	NA
2021-03-01	FALSE	start_internship	neg	FALSE	FALSE	FALSE	FALSE	FALSE	NA
2021-03-01	FALSE	start_internship	neg	FALSE	FALSE	FALSE	FALSE	FALSE	NA
2021-03-01	FALSE	start_internship	neg	FALSE	FALSE	FALSE	FALSE	FALSE	NA
2021-03-01	FALSE	start_internship	neg	FALSE	FALSE	FALSE	FALSE	FALSE	NA
2021-03-01	FALSE	start_internship	neg	FALSE	FALSE	FALSE	FALSE	FALSE	NA
2021-03-01	FALSE	symptoms	neg	FALSE	FALSE	FALSE	TRUE	FALSE	NA
2021-03-01	FALSE	close_contact	pos	FALSE	FALSE	FALSE	FALSE	FALSE	NA
2021-03-01	FALSE	start_internship	l2fu	FALSE	FALSE	FALSE	FALSE	FALSE	NA
2021-03-01	FALSE	return_abroad	neg	FALSE	FALSE	FALSE	FALSE	FALSE	NA
2021-03-01	FALSE	close_contact	neg	FALSE	FALSE	FALSE	TRUE	FALSE	NA
2021-03-01	FALSE	close_contact	pos	FALSE	TRUE	TRUE	TRUE	FALSE	NA
2021-03-01	FALSE	precaution	neg	FALSE	TRUE	TRUE	TRUE	FALSE	NA
2021-03-01	FALSE	close_contact	pos	FALSE	FALSE	FALSE	FALSE	FALSE	NA
2021-03-01	FALSE	start_internship	neg	FALSE	FALSE	FALSE	TRUE	FALSE	NA
2021-03-01	FALSE	symptoms	neg	FALSE	FALSE	FALSE	FALSE	FALSE	NA
2021-03-01	FALSE	close_contact	neg	FALSE	TRUE	TRUE	FALSE	FALSE	NA
2021-03-01	FALSE	close_contact	pos	FALSE	TRUE	TRUE	TRUE	FALSE	NA
2021-03-01	FALSE	close_contact	pos	FALSE	TRUE	TRUE	TRUE	FALSE	NA
2021-03-01	FALSE	precaution	neg	FALSE	FALSE	FALSE	FALSE	FALSE	NA
2021-03-01	FALSE	close_contact	neg	FALSE	FALSE	FALSE	FALSE	FALSE	NA
2021-03-01	FALSE	close_contact	neg	FALSE	TRUE	TRUE	TRUE	FALSE	NA
2021-03-01	FALSE	close_contact	neg	FALSE	TRUE	FALSE	TRUE	FALSE	NA
2021-03-01	FALSE	precaution	pos	FALSE	FALSE	FALSE	TRUE	FALSE	NA
2021-03-01	FALSE	return_abroad	neg	FALSE	FALSE	FALSE	FALSE	FALSE	NA
2021-03-01	FALSE	precaution	neg	FALSE	FALSE	FALSE	FALSE	FALSE	NA
2021-03-01	FALSE	precaution	neg	FALSE	FALSE	FALSE	TRUE	FALSE	NA
2021-03-01	FALSE	return_abroad	l2fu	FALSE	FALSE	FALSE	FALSE	FALSE	NA
2021-03-01	FALSE	return_abroad	neg	FALSE	FALSE	FALSE	FALSE	FALSE	NA
2021-03-01	FALSE	return_abroad	neg	FALSE	FALSE	FALSE	FALSE	FALSE	NA
2021-03-01	FALSE	return_abroad	neg	FALSE	FALSE	FALSE	FALSE	FALSE	NA
2021-03-01	FALSE	close_contact	l2fu	FALSE	FALSE	FALSE	TRUE	TRUE	NA
2021-03-01	FALSE	symptoms	neg	FALSE	FALSE	FALSE	FALSE	FALSE	NA
2021-03-01	FALSE	return_abroad	neg	FALSE	FALSE	FALSE	TRUE	FALSE	NA
2021-03-01	FALSE	return_abroad	neg	FALSE	TRUE	TRUE	TRUE	FALSE	NA
2021-03-01	FALSE	return_abroad	neg	FALSE	TRUE	TRUE	TRUE	FALSE	NA
2021-03-01	FALSE	close_contact	neg	FALSE	TRUE	TRUE	FALSE	FALSE	NA
2021-03-01	FALSE	extended_tracing	neg	FALSE	FALSE	FALSE	FALSE	FALSE	NA
2021-03-01	FALSE	symptoms	neg	FALSE	TRUE	TRUE	TRUE	FALSE	NA
2021-03-01	FALSE	close_contact	neg	FALSE	TRUE	TRUE	FALSE	FALSE	NA
2021-03-01	FALSE	precaution	neg	FALSE	FALSE	FALSE	TRUE	FALSE	NA
2021-03-01	FALSE	close_contact	neg	FALSE	TRUE	TRUE	TRUE	FALSE	NA
2021-03-01	FALSE	precaution	pos	FALSE	TRUE	TRUE	TRUE	FALSE	NA
2021-03-01	FALSE	precaution	neg	FALSE	FALSE	FALSE	FALSE	FALSE	NA
2021-03-01	FALSE	precaution	pos	FALSE	FALSE	FALSE	FALSE	FALSE	NA
2021-03-01	FALSE	precaution	neg	FALSE	FALSE	FALSE	TRUE	FALSE	NA
2021-03-01	FALSE	precaution	neg	FALSE	FALSE	FALSE	TRUE	FALSE	NA
2021-03-01	FALSE	precaution	neg	FALSE	FALSE	FALSE	TRUE	FALSE	NA
2021-03-01	FALSE	close_contact	neg	FALSE	FALSE	FALSE	TRUE	TRUE	NA
2021-03-01	FALSE	close_contact	pos	FALSE	TRUE	TRUE	TRUE	FALSE	NA
2021-03-01	FALSE	close_contact	pos	FALSE	TRUE	TRUE	FALSE	FALSE	NA
2021-03-01	FALSE	close_contact	neg	FALSE	FALSE	TRUE	FALSE	FALSE	NA
2021-03-01	FALSE	return_abroad	l2fu	FALSE	FALSE	FALSE	FALSE	FALSE	NA
2021-03-01	FALSE	return_abroad	neg	FALSE	FALSE	FALSE	FALSE	FALSE	NA
2021-03-01	FALSE	close_contact	neg	FALSE	FALSE	FALSE	TRUE	FALSE	NA
2021-03-01	FALSE	start_internship	neg	FALSE	FALSE	FALSE	TRUE	FALSE	NA
2021-03-01	FALSE	return_abroad	neg	FALSE	FALSE	FALSE	FALSE	FALSE	NA
2021-03-01	FALSE	start_internship	neg	FALSE	FALSE	FALSE	TRUE	FALSE	NA
2021-03-01	FALSE	start_internship	neg	FALSE	FALSE	TRUE	FALSE	FALSE	NA
2021-03-01	FALSE	return_abroad	neg	FALSE	TRUE	TRUE	FALSE	FALSE	NA
2021-03-01	FALSE	start_internship	neg	FALSE	FALSE	FALSE	TRUE	FALSE	NA
2021-03-01	FALSE	precaution	neg	FALSE	FALSE	FALSE	FALSE	FALSE	NA
2021-03-01	FALSE	extended_tracing	neg	FALSE	TRUE	TRUE	TRUE	FALSE	NA
2021-03-01	FALSE	precaution	neg	FALSE	FALSE	FALSE	TRUE	FALSE	NA
2021-03-01	FALSE	symptoms	neg	FALSE	FALSE	FALSE	TRUE	FALSE	NA
2021-03-01	FALSE	return_abroad	neg	FALSE	FALSE	FALSE	FALSE	FALSE	NA
2021-03-01	FALSE	start_internship	neg	FALSE	FALSE	FALSE	TRUE	FALSE	NA
2021-03-01	FALSE	symptoms	l2fu	FALSE	FALSE	FALSE	TRUE	FALSE	NA
2021-03-01	FALSE	close_contact	pos	FALSE	TRUE	TRUE	FALSE	FALSE	NA
2021-03-01	FALSE	close_contact	pos	FALSE	TRUE	TRUE	FALSE	FALSE	NA
2021-03-01	FALSE	close_contact	pos	FALSE	TRUE	TRUE	TRUE	FALSE	NA
2021-03-01	FALSE	close_contact	neg	FALSE	FALSE	FALSE	FALSE	FALSE	NA
2021-03-01	FALSE	symptoms	neg	FALSE	FALSE	FALSE	FALSE	FALSE	NA
2021-03-01	FALSE	start_internship	neg	FALSE	FALSE	FALSE	FALSE	FALSE	NA
2021-03-01	FALSE	close_contact	neg	FALSE	TRUE	TRUE	FALSE	FALSE	NA
2021-03-01	FALSE	close_contact	pos	FALSE	FALSE	FALSE	FALSE	FALSE	NA
2021-03-01	FALSE	extended_tracing	neg	FALSE	TRUE	TRUE	TRUE	TRUE	NA
2021-03-01	FALSE	extended_tracing	l2fu	FALSE	TRUE	TRUE	TRUE	FALSE	NA
2021-03-01	FALSE	symptoms	neg	FALSE	FALSE	FALSE	FALSE	FALSE	NA
2021-03-01	FALSE	extended_tracing	neg	FALSE	TRUE	FALSE	FALSE	FALSE	NA
2021-03-01	FALSE	symptoms	pos	FALSE	FALSE	FALSE	TRUE	FALSE	NA
2021-03-01	FALSE	return_abroad	neg	FALSE	FALSE	FALSE	FALSE	FALSE	NA
2021-03-01	FALSE	close_contact	neg	FALSE	FALSE	FALSE	TRUE	FALSE	NA
2021-03-01	FALSE	precaution	neg	FALSE	TRUE	TRUE	TRUE	FALSE	NA
2021-03-01	FALSE	precaution	l2fu	FALSE	FALSE	FALSE	TRUE	FALSE	NA
2021-03-01	FALSE	close_contact	neg	FALSE	TRUE	TRUE	TRUE	FALSE	NA
2021-03-01	FALSE	symptoms	neg	FALSE	FALSE	FALSE	FALSE	FALSE	NA
2021-03-01	FALSE	close_contact	neg	FALSE	TRUE	TRUE	FALSE	FALSE	NA
2021-03-01	FALSE	precaution	neg	FALSE	TRUE	TRUE	TRUE	FALSE	NA
2021-03-01	FALSE	symptoms	neg	FALSE	FALSE	FALSE	FALSE	FALSE	NA
2021-03-01	FALSE	symptoms	neg	FALSE	FALSE	FALSE	TRUE	FALSE	NA
2021-03-01	FALSE	symptoms	neg	FALSE	FALSE	FALSE	TRUE	FALSE	NA
2021-03-01	FALSE	close_contact	neg	FALSE	FALSE	FALSE	TRUE	FALSE	NA
2021-03-01	FALSE	close_contact	pos	FALSE	TRUE	TRUE	TRUE	FALSE	NA
2021-03-01	FALSE	precaution	neg	FALSE	FALSE	FALSE	FALSE	FALSE	NA
2021-03-01	FALSE	close_contact	neg	FALSE	FALSE	FALSE	TRUE	FALSE	NA
2021-03-01	FALSE	precaution	neg	FALSE	FALSE	FALSE	TRUE	FALSE	NA
2021-03-01	FALSE	precaution	neg	FALSE	FALSE	FALSE	TRUE	FALSE	NA
2021-03-01	FALSE	close_contact	neg	FALSE	FALSE	FALSE	FALSE	FALSE	NA
2021-03-01	FALSE	return_abroad	neg	FALSE	FALSE	FALSE	FALSE	FALSE	NA
2021-03-01	FALSE	close_contact	pos	FALSE	FALSE	FALSE	FALSE	FALSE	NA
2021-03-01	FALSE	extended_tracing	neg	FALSE	FALSE	FALSE	FALSE	FALSE	NA
2021-03-01	FALSE	symptoms	neg	FALSE	FALSE	FALSE	FALSE	FALSE	NA
2021-03-01	FALSE	symptoms	l2fu	FALSE	FALSE	FALSE	TRUE	TRUE	NA
2021-03-01	FALSE	close_contact	neg	FALSE	TRUE	TRUE	FALSE	FALSE	NA
2021-03-01	FALSE	return_abroad	neg	FALSE	FALSE	FALSE	TRUE	FALSE	NA
2021-03-01	FALSE	close_contact	neg	FALSE	FALSE	FALSE	FALSE	FALSE	NA
2021-03-01	FALSE	return_abroad	neg	FALSE	FALSE	FALSE	FALSE	FALSE	NA
2021-03-01	FALSE	close_contact	neg	FALSE	FALSE	FALSE	FALSE	FALSE	NA
2021-03-01	FALSE	symptoms	pos	FALSE	FALSE	FALSE	FALSE	FALSE	NA
2021-03-01	FALSE	close_contact	neg	FALSE	FALSE	FALSE	FALSE	FALSE	NA
2021-03-01	FALSE	close_contact	l2fu	FALSE	FALSE	FALSE	FALSE	FALSE	NA
2021-03-01	FALSE	symptoms	neg	FALSE	FALSE	FALSE	TRUE	FALSE	NA
2021-03-01	FALSE	close_contact	neg	FALSE	TRUE	TRUE	TRUE	FALSE	NA
2021-03-01	FALSE	close_contact	pos	FALSE	TRUE	TRUE	TRUE	FALSE	NA
2021-03-01	FALSE	close_contact	neg	FALSE	TRUE	TRUE	TRUE	FALSE	NA
2021-03-01	FALSE	close_contact	l2fu	FALSE	TRUE	FALSE	TRUE	FALSE	NA
2021-03-01	FALSE	close_contact	neg	FALSE	FALSE	FALSE	FALSE	FALSE	NA
2021-03-01	FALSE	precaution	neg	FALSE	FALSE	FALSE	FALSE	FALSE	NA
2021-03-01	FALSE	close_contact	neg	FALSE	FALSE	FALSE	TRUE	FALSE	NA
2021-03-01	FALSE	close_contact	pos	FALSE	FALSE	FALSE	FALSE	FALSE	NA
2021-03-01	FALSE	close_contact	neg	FALSE	TRUE	TRUE	TRUE	FALSE	NA
2021-03-01	FALSE	symptoms	neg	FALSE	FALSE	FALSE	TRUE	FALSE	NA
2021-03-01	FALSE	start_internship	neg	FALSE	FALSE	FALSE	FALSE	FALSE	NA
[truncated: 53,983 more rows]

## Sheet: cases
Sex	Missing_age	Traced	Active_user	Confirmed_linked	sample_to_result_time	result_to_interview_time	sample_to_interview_days
Vrouw	FALSE	TRUE	FALSE	NA	0.91	4.88	6
Vrouw	FALSE	TRUE	FALSE	NA	0.3	1.02	1
Vrouw	FALSE	TRUE	FALSE	NA	0.35	6.94	7
Vrouw	FALSE	FALSE	TRUE	NA	0.69	NA	NA
Man	FALSE	TRUE	TRUE	FALSE	0.32	2.93	3
NA	TRUE	TRUE	FALSE	FALSE	NA	NA	NA
NA	TRUE	TRUE	FALSE	NA	NA	NA	NA
Man	FALSE	TRUE	FALSE	NA	0.95	0.18	1
Man	FALSE	TRUE	TRUE	TRUE	0.32	0.72	1
Vrouw	FALSE	TRUE	FALSE	NA	0.23	4.81	5
Vrouw	FALSE	TRUE	FALSE	NA	NA	NA	NA
Man	FALSE	FALSE	FALSE	NA	0.68	NA	NA
Vrouw	FALSE	TRUE	FALSE	NA	NA	NA	NA
Vrouw	FALSE	TRUE	TRUE	TRUE	NA	NA	1
Vrouw	FALSE	TRUE	TRUE	FALSE	0.33	2.8	3
Man	FALSE	FALSE	TRUE	NA	0.31	NA	NA
Man	FALSE	TRUE	TRUE	TRUE	1.1	2.35	3
Vrouw	FALSE	FALSE	TRUE	NA	0.87	NA	NA
Vrouw	FALSE	TRUE	TRUE	FALSE	0.34	-0.23	0
Man	FALSE	TRUE	FALSE	NA	NA	NA	NA
Vrouw	FALSE	TRUE	TRUE	FALSE	0.42	0.72	1
Vrouw	FALSE	TRUE	TRUE	FALSE	0.29	1.03	1
Vrouw	FALSE	TRUE	NA	NA	1.12	2.72	4
Vrouw	FALSE	TRUE	TRUE	NA	0.5	6.61	7
Vrouw	FALSE	TRUE	FALSE	NA	NA	NA	NA
Vrouw	FALSE	TRUE	FALSE	NA	0.37	4.6	5
Vrouw	FALSE	TRUE	FALSE	NA	0.39	1.9	2
Vrouw	FALSE	FALSE	FALSE	NA	0.65	NA	NA
NA	TRUE	TRUE	FALSE	NA	NA	NA	NA
Man	FALSE	TRUE	TRUE	FALSE	0.38	-0.31	0
Vrouw	FALSE	TRUE	TRUE	FALSE	NA	NA	NA
Vrouw	FALSE	TRUE	TRUE	TRUE	NA	NA	1
Vrouw	FALSE	TRUE	TRUE	FALSE	0.43	0.81	1
Vrouw	FALSE	TRUE	FALSE	NA	0.41	0.63	1
NA	TRUE	TRUE	FALSE	NA	NA	NA	NA
Man	FALSE	TRUE	FALSE	NA	0.23	1.91	2
Man	FALSE	TRUE	TRUE	FALSE	0.27	0.6	1
NA	TRUE	TRUE	FALSE	NA	NA	NA	NA
Vrouw	FALSE	TRUE	FALSE	NA	0.34	1.95	2
Vrouw	FALSE	TRUE	TRUE	TRUE	0.31	0.9	1
Man	FALSE	TRUE	FALSE	NA	0.34	3.94	4
Vrouw	FALSE	TRUE	FALSE	NA	NA	NA	NA
Vrouw	FALSE	TRUE	FALSE	NA	0.42	NA	NA
Vrouw	FALSE	TRUE	TRUE	FALSE	NA	NA	NA
Vrouw	FALSE	TRUE	FALSE	NA	0.49	2.84	3
Man	FALSE	TRUE	FALSE	NA	0.51	0.44	1
Man	FALSE	TRUE	FALSE	NA	0.22	-0.24	0
Vrouw	FALSE	TRUE	FALSE	NA	NA	NA	NA
Vrouw	FALSE	FALSE	FALSE	NA	0.34	NA	NA
NA	FALSE	TRUE	FALSE	NA	NA	NA	NA
Man	FALSE	TRUE	TRUE	FALSE	0.25	NA	4
Vrouw	FALSE	TRUE	TRUE	TRUE	NA	NA	0
Man	FALSE	TRUE	FALSE	NA	0.31	0.93	1
Vrouw	FALSE	TRUE	FALSE	NA	0.27	5.04	5
Vrouw	FALSE	TRUE	NA	NA	0.31	0.73	1
NA	TRUE	TRUE	FALSE	NA	NA	NA	NA
Vrouw	FALSE	TRUE	FALSE	NA	0.43	3.64	4
Vrouw	FALSE	TRUE	FALSE	NA	0.51	1.76	2
Vrouw	FALSE	TRUE	NA	NA	NA	NA	NA
NA	TRUE	TRUE	FALSE	NA	NA	NA	NA
Vrouw	FALSE	TRUE	FALSE	NA	0.66	2.18	3
Vrouw	FALSE	FALSE	TRUE	NA	0.21	NA	NA
Vrouw	FALSE	TRUE	FALSE	NA	0.53	0.48	1
Man	FALSE	TRUE	TRUE	FALSE	0.33	0.7	1
Vrouw	FALSE	TRUE	TRUE	FALSE	0.35	1.59	2
Vrouw	FALSE	TRUE	FALSE	NA	0.31	-0.15	0
Man	FALSE	TRUE	FALSE	NA	NA	NA	NA
Vrouw	FALSE	TRUE	FALSE	NA	0.33	2.6	3
Vrouw	FALSE	TRUE	FALSE	NA	0.31	0.68	1
Man	FALSE	TRUE	TRUE	TRUE	0.48	0.59	1
Vrouw	FALSE	FALSE	TRUE	NA	1.06	NA	NA
Vrouw	FALSE	TRUE	TRUE	TRUE	0.46	2.86	3
NA	TRUE	TRUE	FALSE	NA	NA	NA	NA
Man	FALSE	TRUE	FALSE	NA	0.33	0.86	1
Vrouw	FALSE	TRUE	TRUE	FALSE	0.72	NA	0
Man	FALSE	TRUE	TRUE	FALSE	0.36	0.81	1
Vrouw	FALSE	TRUE	TRUE	FALSE	0.52	2.82	3
Vrouw	FALSE	TRUE	TRUE	FALSE	1.03	2.1	3
Man	FALSE	TRUE	FALSE	NA	0.99	0.96	2
Vrouw	FALSE	TRUE	TRUE	FALSE	0.35	4.1	4
Vrouw	FALSE	TRUE	FALSE	NA	0.98	1.31	2
Vrouw	FALSE	TRUE	FALSE	NA	0.2	0.57	1
Man	FALSE	TRUE	FALSE	NA	0.25	0.9	1
NA	TRUE	TRUE	FALSE	NA	NA	NA	NA
NA	TRUE	TRUE	TRUE	FALSE	NA	NA	NA
Vrouw	FALSE	TRUE	TRUE	FALSE	0.89	0.38	1
Vrouw	FALSE	TRUE	FALSE	NA	0.27	NA	NA
Man	FALSE	TRUE	TRUE	TRUE	0.92	0.2	1
Man	FALSE	TRUE	TRUE	FALSE	0.26	2.76	3
Vrouw	FALSE	TRUE	FALSE	NA	0.4	4.89	5
Vrouw	FALSE	TRUE	FALSE	NA	0.29	-0.97	-1
Vrouw	FALSE	TRUE	TRUE	FALSE	0.2	0.57	1
Man	FALSE	TRUE	FALSE	NA	0.31	0.63	1
Vrouw	FALSE	TRUE	TRUE	TRUE	0.26	0.58	1
Man	FALSE	TRUE	TRUE	FALSE	NA	NA	NA
Vrouw	FALSE	TRUE	FALSE	NA	0.35	0.65	1
Man	FALSE	TRUE	FALSE	NA	0.35	0.11	0
NA	TRUE	TRUE	FALSE	NA	NA	NA	NA
Man	FALSE	TRUE	NA	NA	0.34	NA	NA
Man	FALSE	FALSE	FALSE	NA	0.45	NA	NA
Vrouw	FALSE	TRUE	TRUE	TRUE	NA	NA	3
Vrouw	FALSE	TRUE	FALSE	NA	0.34	0.69	1
Vrouw	FALSE	TRUE	FALSE	NA	0.2	2.87	3
NA	TRUE	TRUE	FALSE	NA	NA	NA	NA
NA	TRUE	TRUE	FALSE	NA	NA	NA	NA
Man	FALSE	TRUE	FALSE	NA	0.31	3.86	4
Man	FALSE	TRUE	TRUE	TRUE	0.38	0.68	1
Man	FALSE	TRUE	TRUE	FALSE	0.38	2.56	3
Vrouw	FALSE	TRUE	FALSE	NA	0.23	0.74	1
Man	FALSE	TRUE	FALSE	FALSE	0.72	-0.55	0
Man	FALSE	TRUE	FALSE	NA	0.4	7.92	8
Vrouw	FALSE	TRUE	TRUE	FALSE	NA	NA	0
Man	FALSE	FALSE	FALSE	NA	0.95	NA	NA
Man	FALSE	FALSE	NA	NA	NA	NA	NA
Man	FALSE	TRUE	TRUE	FALSE	0.36	2.62	3
Vrouw	FALSE	TRUE	FALSE	NA	0.41	6.82	7
Man	FALSE	TRUE	FALSE	NA	0.32	NA	NA
Vrouw	FALSE	TRUE	TRUE	FALSE	0.39	0.04	0
Vrouw	FALSE	TRUE	FALSE	NA	0.58	0.77	1
Vrouw	FALSE	TRUE	FALSE	NA	0.32	4.85	5
Vrouw	FALSE	TRUE	FALSE	NA	0.89	0.11	1
Man	FALSE	TRUE	TRUE	FALSE	0.33	0.69	1
Vrouw	FALSE	TRUE	FALSE	NA	NA	NA	NA
Vrouw	FALSE	TRUE	FALSE	NA	0.31	0.09	0
Vrouw	FALSE	TRUE	FALSE	NA	0.26	-0.21	0
Vrouw	FALSE	TRUE	NA	FALSE	0.42	6.64	7
Man	FALSE	TRUE	FALSE	NA	0.38	3.58	4
Vrouw	FALSE	TRUE	FALSE	NA	0.42	-0.42	0
Man	FALSE	TRUE	TRUE	FALSE	0.36	1.88	2
Man	FALSE	TRUE	FALSE	NA	1.05	2.02	3
NA	TRUE	TRUE	FALSE	NA	NA	NA	NA
Man	FALSE	TRUE	TRUE	TRUE	0.3	2.03	2
Man	FALSE	TRUE	FALSE	NA	0.63	NA	NA
Vrouw	FALSE	TRUE	FALSE	NA	NA	NA	1
Vrouw	FALSE	TRUE	FALSE	NA	0.37	0.74	1
Vrouw	FALSE	TRUE	TRUE	NA	0.35	0.06	0
Vrouw	FALSE	TRUE	TRUE	FALSE	0.31	0.67	1
NA	TRUE	TRUE	FALSE	NA	NA	NA	NA
Vrouw	FALSE	TRUE	TRUE	TRUE	0.26	0.58	1
Man	FALSE	TRUE	FALSE	NA	0.36	3.67	4
Man	FALSE	TRUE	FALSE	NA	NA	NA	NA
Vrouw	FALSE	TRUE	FALSE	NA	0.33	2.57	3
Man	FALSE	TRUE	FALSE	NA	0.35	0.58	1
Man	FALSE	TRUE	NA	NA	0.28	NA	NA
Man	FALSE	TRUE	TRUE	FALSE	0.34	0.61	1
Man	FALSE	TRUE	FALSE	NA	0.3	NA	NA
Man	FALSE	TRUE	TRUE	FALSE	0.32	-0.93	-1
Man	FALSE	FALSE	NA	NA	0.27	NA	NA
NA	TRUE	TRUE	FALSE	NA	NA	NA	NA
Man	FALSE	TRUE	FALSE	NA	0.32	4.7	5
NA	TRUE	TRUE	FALSE	NA	NA	NA	NA
Vrouw	FALSE	TRUE	TRUE	TRUE	0.37	0.6	1
Vrouw	FALSE	FALSE	NA	NA	NA	NA	NA
Vrouw	FALSE	TRUE	TRUE	TRUE	0.28	3.08	3
Man	FALSE	TRUE	FALSE	NA	0.35	1.96	2
Man	FALSE	TRUE	FALSE	NA	0.29	1.65	2
Man	FALSE	TRUE	TRUE	TRUE	0.29	2.93	3
Man	FALSE	TRUE	NA	NA	0.95	3.18	4
Vrouw	FALSE	TRUE	FALSE	NA	0.91	0.92	2
Vrouw	FALSE	TRUE	FALSE	NA	NA	NA	NA
Man	FALSE	TRUE	TRUE	TRUE	NA	NA	2
Man	FALSE	TRUE	FALSE	NA	0.32	-0.08	0
Vrouw	FALSE	TRUE	TRUE	FALSE	0.37	NA	0
Man	FALSE	TRUE	FALSE	NA	0.3	6.72	7
Man	FALSE	TRUE	TRUE	FALSE	0.17	0.85	1
Vrouw	FALSE	TRUE	FALSE	NA	0.3	4.87	5
Man	FALSE	TRUE	TRUE	FALSE	NA	NA	NA
Man	FALSE	FALSE	FALSE	NA	0.24	NA	NA
Vrouw	FALSE	TRUE	TRUE	FALSE	1.04	0.23	1
Man	FALSE	TRUE	NA	NA	NA	NA	NA
Vrouw	FALSE	TRUE	FALSE	NA	1.13	5.18	6
Vrouw	FALSE	TRUE	TRUE	FALSE	NA	NA	-1
Vrouw	FALSE	TRUE	FALSE	NA	0.22	NA	NA
Vrouw	FALSE	TRUE	FALSE	NA	0.33	1.52	2
Man	FALSE	TRUE	FALSE	NA	0.41	2.72	3
Man	FALSE	FALSE	NA	NA	0.89	NA	NA
Man	FALSE	TRUE	FALSE	NA	0.39	0.37	1
Vrouw	FALSE	TRUE	FALSE	NA	0.38	1.45	2
Man	FALSE	TRUE	TRUE	FALSE	0.29	3.07	3
Man	FALSE	FALSE	TRUE	NA	0.22	NA	NA
Man	FALSE	TRUE	FALSE	NA	0.43	0.5	1
Man	FALSE	TRUE	FALSE	NA	0.31	-0.23	0
Vrouw	FALSE	TRUE	FALSE	NA	0.22	3.8	4
Man	FALSE	TRUE	NA	NA	0.35	2.51	3
Vrouw	FALSE	TRUE	TRUE	TRUE	NA	NA	1
Man	FALSE	TRUE	TRUE	TRUE	0.43	0.57	1
Man	FALSE	TRUE	TRUE	FALSE	0.33	NA	5
Vrouw	FALSE	TRUE	TRUE	NA	0.24	NA	NA
Man	FALSE	TRUE	TRUE	FALSE	0.48	1.83	2
Vrouw	TRUE	TRUE	TRUE	TRUE	NA	NA	2
Man	FALSE	FALSE	NA	NA	0.45	NA	NA
Man	FALSE	FALSE	NA	NA	NA	NA	NA
Vrouw	FALSE	TRUE	TRUE	TRUE	0.96	0.19	1
Man	FALSE	TRUE	FALSE	NA	1.06	NA	NA
Vrouw	FALSE	TRUE	FALSE	NA	0.26	3.79	4
Vrouw	FALSE	TRUE	FALSE	NA	0.45	9.37	10
Vrouw	FALSE	TRUE	FALSE	NA	0.33	1.1	1
Man	FALSE	TRUE	TRUE	TRUE	0.37	4.09	4
Vrouw	FALSE	TRUE	TRUE	FALSE	0.33	0.12	0
Vrouw	FALSE	TRUE	TRUE	FALSE	0.3	0.99	1
Man	FALSE	TRUE	FALSE	NA	0.33	-0.19	0
Vrouw	FALSE	TRUE	TRUE	TRUE	0.18	0.16	0
Vrouw	FALSE	TRUE	NA	NA	NA	NA	NA
Vrouw	FALSE	FALSE	NA	NA	0.29	NA	NA
Vrouw	FALSE	TRUE	TRUE	TRUE	0.26	0.84	1
Vrouw	FALSE	TRUE	FALSE	NA	0.38	1.68	2
Vrouw	FALSE	TRUE	FALSE	NA	0.49	3.62	4
Man	FALSE	TRUE	FALSE	NA	0.35	0.97	1
Vrouw	FALSE	TRUE	TRUE	FALSE	0.51	0.57	1
Man	FALSE	TRUE	FALSE	NA	0.24	-0.26	0
Man	FALSE	TRUE	FALSE	NA	0.35	0.46	1
Vrouw	FALSE	FALSE	NA	NA	0.29	NA	NA
Vrouw	FALSE	TRUE	TRUE	FALSE	0.28	4.09	4
Vrouw	FALSE	TRUE	TRUE	FALSE	0.22	4.63	5
Vrouw	FALSE	TRUE	FALSE	NA	0.44	0.6	1
Man	FALSE	TRUE	TRUE	FALSE	0.29	1.18	1
Vrouw	FALSE	FALSE	NA	NA	0.24	NA	NA
Man	FALSE	TRUE	TRUE	FALSE	0.97	0.16	1
Man	FALSE	TRUE	TRUE	FALSE	0.41	0.48	1
Vrouw	FALSE	TRUE	TRUE	TRUE	0.4	0.78	1
Man	FALSE	TRUE	FALSE	NA	0.33	1.77	2
Man	FALSE	TRUE	TRUE	FALSE	0.39	0.59	1
Man	FALSE	TRUE	FALSE	NA	0.3	NA	NA
NA	TRUE	TRUE	FALSE	NA	NA	NA	NA
Man	FALSE	TRUE	TRUE	TRUE	0.41	1.92	2
Vrouw	FALSE	TRUE	FALSE	NA	1.02	3.03	4
NA	TRUE	TRUE	FALSE	NA	NA	NA	5
Man	FALSE	TRUE	TRUE	NA	0.28	0.09	0
Vrouw	FALSE	FALSE	NA	NA	0.23	NA	NA
Vrouw	FALSE	TRUE	TRUE	TRUE	0.33	1.57	2
Vrouw	FALSE	TRUE	TRUE	FALSE	0.73	0.28	1
Vrouw	FALSE	TRUE	TRUE	FALSE	0.44	3.96	4
Vrouw	FALSE	TRUE	TRUE	TRUE	0.97	0.27	1
Vrouw	FALSE	TRUE	TRUE	FALSE	0.3	0.55	1
Vrouw	FALSE	TRUE	FALSE	NA	0.33	2.08	2
Man	FALSE	TRUE	FALSE	NA	0.49	3.62	4
Vrouw	FALSE	TRUE	FALSE	NA	0.34	1.81	2
Man	FALSE	TRUE	FALSE	NA	0.27	0.59	1
Vrouw	FALSE	TRUE	FALSE	NA	0.51	1.66	2
Vrouw	FALSE	TRUE	FALSE	NA	0.28	-0.21	0
Man	FALSE	TRUE	TRUE	FALSE	0.71	0.52	1
Man	FALSE	TRUE	FALSE	NA	0.33	4.92	5
Vrouw	FALSE	TRUE	FALSE	NA	0.34	-0.4	0
Vrouw	FALSE	TRUE	TRUE	TRUE	1.24	NA	3
Man	FALSE	TRUE	TRUE	TRUE	0.25	5.71	6
Man	FALSE	TRUE	TRUE	FALSE	0.22	0.99	1
Man	FALSE	FALSE	NA	NA	0.23	NA	NA
Man	FALSE	TRUE	FALSE	NA	NA	NA	2
Vrouw	FALSE	TRUE	FALSE	NA	0.81	1.04	2
Vrouw	FALSE	TRUE	TRUE	TRUE	0.61	0.54	1
Vrouw	FALSE	TRUE	TRUE	TRUE	0.25	0.8	1
Vrouw	FALSE	TRUE	FALSE	NA	0.36	-0.94	-1
Vrouw	FALSE	TRUE	FALSE	FALSE	0.28	2.66	3
Man	FALSE	TRUE	FALSE	NA	0.3	3.58	4
Man	FALSE	FALSE	FALSE	NA	0.28	NA	NA
Man	FALSE	TRUE	FALSE	NA	0.43	0.61	1
Vrouw	FALSE	TRUE	FALSE	NA	0.47	NA	NA
Vrouw	FALSE	FALSE	FALSE	NA	0.23	NA	NA
Man	FALSE	TRUE	TRUE	FALSE	0.33	3.13	3
Man	FALSE	TRUE	FALSE	NA	0.71	2.2	3
Vrouw	FALSE	TRUE	FALSE	NA	0.33	2.45	3
Vrouw	FALSE	FALSE	NA	NA	0.25	NA	NA
Vrouw	FALSE	TRUE	FALSE	TRUE	NA	NA	10
NA	TRUE	TRUE	FALSE	NA	NA	NA	NA
Vrouw	FALSE	TRUE	TRUE	FALSE	0.44	1.99	2
Man	FALSE	FALSE	FALSE	NA	NA	NA	NA
Vrouw	FALSE	FALSE	TRUE	NA	0.31	NA	NA
Vrouw	FALSE	TRUE	TRUE	TRUE	0.44	1.43	2
Vrouw	FALSE	TRUE	TRUE	FALSE	0.23	2.73	3
Man	FALSE	TRUE	TRUE	FALSE	0.33	0.96	1
Man	FALSE	TRUE	TRUE	FALSE	0.31	0.53	1
Man	FALSE	TRUE	FALSE	NA	0.92	3.21	4
Man	FALSE	TRUE	TRUE	TRUE	0.23	0.77	1
Vrouw	FALSE	TRUE	FALSE	NA	0.23	4.87	5
Man	FALSE	TRUE	NA	NA	0.28	NA	NA
Man	FALSE	TRUE	TRUE	TRUE	0.4	2.39	3
Man	FALSE	TRUE	FALSE	NA	0.34	0.54	1
Man	FALSE	TRUE	TRUE	FALSE	1.04	5.16	6
Vrouw	FALSE	TRUE	TRUE	TRUE	0.92	5.84	7
Man	FALSE	TRUE	TRUE	TRUE	0.95	0.18	1
Man	FALSE	TRUE	TRUE	NA	0.35	-0.1	0
Vrouw	FALSE	TRUE	TRUE	FALSE	0.74	0.36	1
Vrouw	FALSE	TRUE	FALSE	NA	0.24	0.93	1
Man	FALSE	TRUE	TRUE	FALSE	0.24	4.72	5
Vrouw	FALSE	TRUE	FALSE	NA	0.37	0.61	1
Man	FALSE	TRUE	FALSE	NA	0.36	4.57	5
Vrouw	TRUE	TRUE	TRUE	FALSE	NA	NA	NA
Man	FALSE	TRUE	TRUE	TRUE	0.33	2.06	2
Vrouw	FALSE	TRUE	TRUE	NA	0.93	0.21	1
Vrouw	FALSE	FALSE	TRUE	NA	0.4	NA	NA
Man	FALSE	TRUE	FALSE	NA	0.25	-0.31	0
Vrouw	FALSE	TRUE	NA	NA	0.37	0.57	1
Vrouw	FALSE	TRUE	TRUE	FALSE	0.21	1.95	2
Vrouw	FALSE	TRUE	FALSE	NA	0.32	NA	NA
Man	FALSE	FALSE	NA	NA	0.9	NA	NA
NA	TRUE	TRUE	FALSE	NA	NA	NA	NA
Vrouw	FALSE	TRUE	TRUE	TRUE	0.28	1.76	2
Vrouw	FALSE	TRUE	FALSE	NA	0.32	0.86	1
NA	TRUE	TRUE	FALSE	NA	NA	NA	NA
Man	FALSE	TRUE	TRUE	FALSE	0.91	NA	-2
Vrouw	TRUE	TRUE	FALSE	NA	NA	NA	NA
Man	FALSE	TRUE	TRUE	FALSE	0.41	0.75	1
Man	FALSE	TRUE	TRUE	FALSE	0.34	4.59	5
Vrouw	FALSE	TRUE	FALSE	NA	0.29	2.03	2
Man	FALSE	TRUE	TRUE	FALSE	0.31	0.88	1
Man	FALSE	TRUE	FALSE	NA	0.25	4.79	5
Vrouw	FALSE	TRUE	TRUE	TRUE	0.26	6.52	7
Man	FALSE	TRUE	FALSE	NA	0.89	0.12	1
Man	FALSE	TRUE	TRUE	TRUE	0.3	2.13	2
Vrouw	FALSE	TRUE	TRUE	FALSE	0.9	-0.85	0
Man	FALSE	TRUE	TRUE	FALSE	0.88	2.29	3
Man	FALSE	TRUE	TRUE	TRUE	0.25	2.58	3
NA	TRUE	TRUE	FALSE	NA	NA	NA	NA
Vrouw	FALSE	TRUE	NA	NA	NA	NA	NA
Man	FALSE	TRUE	FALSE	NA	0.4	0.66	1
Vrouw	FALSE	TRUE	FALSE	NA	0.24	NA	NA
Man	FALSE	TRUE	TRUE	FALSE	0.3	2.83	3
Vrouw	FALSE	TRUE	TRUE	FALSE	0.64	2.23	3
Vrouw	FALSE	TRUE	TRUE	FALSE	0.49	3.65	4
Vrouw	FALSE	TRUE	TRUE	TRUE	0.28	0.59	1
Vrouw	FALSE	TRUE	TRUE	TRUE	0.5	2.55	3
Vrouw	FALSE	TRUE	FALSE	NA	0.32	4.85	5
Vrouw	FALSE	TRUE	TRUE	TRUE	1.07	NA	5
Vrouw	FALSE	TRUE	TRUE	TRUE	0.27	0.89	1
Man	FALSE	TRUE	FALSE	NA	0.3	1.1	1
Vrouw	FALSE	TRUE	FALSE	NA	0.5	1.53	2
Vrouw	FALSE	TRUE	TRUE	FALSE	NA	NA	NA
Man	FALSE	TRUE	FALSE	NA	0.3	0.55	1
Vrouw	FALSE	TRUE	TRUE	FALSE	0.31	NA	3
Man	FALSE	TRUE	TRUE	FALSE	0.36	0.75	1
Man	FALSE	TRUE	TRUE	FALSE	0.29	3.56	4
Vrouw	FALSE	TRUE	FALSE	NA	0.31	0.79	1
Vrouw	FALSE	TRUE	TRUE	FALSE	0.75	0.38	1
Vrouw	FALSE	TRUE	FALSE	NA	NA	NA	NA
NA	TRUE	TRUE	TRUE	TRUE	NA	NA	1
Vrouw	FALSE	TRUE	FALSE	NA	0.44	0.59	1
Man	FALSE	TRUE	TRUE	FALSE	0.32	1.75	2
NA	TRUE	TRUE	TRUE	NA	NA	NA	NA
Man	FALSE	TRUE	NA	NA	0.33	NA	NA
Man	FALSE	TRUE	FALSE	NA	0.28	6.96	7
Man	FALSE	TRUE	TRUE	FALSE	0.32	1.83	2
Vrouw	FALSE	TRUE	TRUE	FALSE	0.38	-0.33	0
Vrouw	FALSE	TRUE	FALSE	NA	0.31	0.53	1
NA	TRUE	TRUE	FALSE	NA	NA	NA	NA
Vrouw	FALSE	TRUE	FALSE	NA	0.45	2.9	3
Vrouw	FALSE	FALSE	FALSE	NA	1.01	NA	NA
Vrouw	FALSE	TRUE	FALSE	NA	0.35	2.57	3
Man	FALSE	TRUE	FALSE	NA	0.34	2.69	3
Vrouw	TRUE	TRUE	FALSE	NA	NA	NA	NA
Vrouw	FALSE	TRUE	FALSE	NA	0.32	0.72	1
Vrouw	FALSE	TRUE	FALSE	NA	0.94	-0.09	1
Vrouw	FALSE	FALSE	NA	NA	0.26	NA	NA
Man	FALSE	TRUE	FALSE	NA	0.86	0.13	1
NA	TRUE	TRUE	FALSE	NA	NA	NA	NA
Man	FALSE	TRUE	TRUE	FALSE	0.26	4.93	5
Man	FALSE	TRUE	FALSE	NA	0.25	0.52	1
Vrouw	FALSE	TRUE	FALSE	NA	0.34	-0.43	0
Man	FALSE	FALSE	FALSE	NA	0.92	NA	NA
Man	FALSE	TRUE	TRUE	NA	0.98	3.04	4
Vrouw	FALSE	TRUE	FALSE	NA	0.88	0.1	1
Vrouw	FALSE	TRUE	FALSE	NA	0.36	0.56	1
Vrouw	FALSE	TRUE	FALSE	NA	0.39	-1.1	-1
Vrouw	FALSE	TRUE	TRUE	FALSE	0.3	1.85	2
NA	TRUE	TRUE	FALSE	NA	NA	NA	NA
Vrouw	FALSE	TRUE	TRUE	FALSE	0.99	0.2	1
Vrouw	FALSE	TRUE	FALSE	NA	0.25	4.85	5
Man	FALSE	TRUE	FALSE	NA	0.26	2.87	3
NA	TRUE	TRUE	FALSE	NA	NA	NA	NA
NA	TRUE	TRUE	TRUE	FALSE	NA	NA	NA
Man	FALSE	TRUE	TRUE	TRUE	0.38	2.03	2
Vrouw	FALSE	TRUE	TRUE	FALSE	NA	NA	NA
Man	FALSE	TRUE	FALSE	NA	1.05	2.94	4
Man	FALSE	TRUE	NA	NA	NA	NA	NA
Man	FALSE	TRUE	TRUE	FALSE	0.29	0.79	1
Vrouw	TRUE	TRUE	FALSE	NA	NA	NA	NA
Vrouw	FALSE	TRUE	FALSE	NA	0.31	0.95	1
Man	FALSE	TRUE	TRUE	TRUE	0.28	0.67	1
Man	FALSE	TRUE	FALSE	NA	0.92	0.93	2
Vrouw	FALSE	FALSE	NA	NA	NA	NA	NA
Man	FALSE	TRUE	FALSE	NA	0.45	4.71	5
Man	FALSE	FALSE	TRUE	NA	0.41	NA	NA
Man	FALSE	TRUE	FALSE	NA	0.29	1.85	2
Man	FALSE	TRUE	TRUE	FALSE	NA	NA	NA
Man	FALSE	TRUE	FALSE	NA	0.27	-0.03	0
Vrouw	FALSE	TRUE	FALSE	NA	NA	NA	NA
Vrouw	FALSE	TRUE	FALSE	FALSE	1.27	-3.03	-2
Man	FALSE	TRUE	TRUE	FALSE	0.27	2.81	3
Man	FALSE	TRUE	FALSE	NA	0.31	-0.08	0
Man	FALSE	FALSE	FALSE	NA	0.26	NA	NA
NA	TRUE	FALSE	NA	NA	NA	NA	NA
Vrouw	FALSE	TRUE	FALSE	NA	0.7	NA	NA
Man	FALSE	FALSE	TRUE	NA	0.26	NA	NA
Man	FALSE	TRUE	TRUE	FALSE	0.52	1.62	2
Vrouw	FALSE	TRUE	FALSE	NA	0.4	0.61	1
Man	FALSE	TRUE	FALSE	NA	0.32	NA	NA
Vrouw	FALSE	TRUE	TRUE	TRUE	1.17	7.08	8
Man	FALSE	TRUE	TRUE	TRUE	0.28	0.85	1
Man	FALSE	TRUE	TRUE	FALSE	0.41	6.86	7
NA	TRUE	TRUE	FALSE	NA	NA	NA	NA
Vrouw	FALSE	TRUE	TRUE	FALSE	0.39	4.83	5
Man	FALSE	TRUE	FALSE	NA	0.21	3.9	4
Vrouw	FALSE	TRUE	TRUE	FALSE	0.32	0.13	0
Vrouw	FALSE	TRUE	FALSE	NA	0.36	2.53	3
Vrouw	FALSE	TRUE	FALSE	NA	0.35	1.9	2
Vrouw	FALSE	TRUE	FALSE	NA	0.26	0.98	1
Man	FALSE	TRUE	TRUE	NA	1	0.05	1
Man	FALSE	TRUE	FALSE	NA	0.27	NA	NA
Man	FALSE	TRUE	FALSE	NA	0.47	4.6	5
Vrouw	FALSE	TRUE	FALSE	NA	0.39	1.5	2
Man	FALSE	TRUE	TRUE	NA	0.3	0.03	0
Man	FALSE	FALSE	TRUE	NA	0.32	NA	NA
Vrouw	FALSE	TRUE	FALSE	NA	NA	NA	NA
Vrouw	FALSE	TRUE	TRUE	FALSE	0.31	0.84	1
Man	FALSE	TRUE	TRUE	TRUE	0.89	0.95	2
NA	TRUE	TRUE	FALSE	NA	NA	NA	NA
Vrouw	FALSE	TRUE	TRUE	FALSE	0.64	2.33	3
Vrouw	FALSE	FALSE	FALSE	NA	0.41	NA	NA
Man	FALSE	FALSE	NA	NA	0.34	NA	NA
Man	FALSE	TRUE	FALSE	NA	0.42	9.66	10
Man	FALSE	TRUE	TRUE	NA	0.4	1.66	2
Man	FALSE	TRUE	TRUE	TRUE	1.05	0.15	1
Man	FALSE	TRUE	FALSE	NA	0.62	2.16	3
Man	FALSE	TRUE	TRUE	FALSE	0.47	0.81	1
Vrouw	FALSE	TRUE	TRUE	FALSE	0.27	0.7	1
Man	FALSE	TRUE	TRUE	FALSE	0.43	1.6	2
Vrouw	FALSE	TRUE	TRUE	TRUE	0.39	0.52	1
Vrouw	FALSE	TRUE	FALSE	NA	0.71	0.23	1
Vrouw	FALSE	TRUE	FALSE	NA	0.35	0.73	1
Vrouw	FALSE	TRUE	TRUE	FALSE	0.4	0.64	1
Vrouw	FALSE	FALSE	NA	NA	1.05	NA	NA
Man	FALSE	FALSE	NA	NA	NA	NA	NA
Man	FALSE	TRUE	FALSE	NA	0.85	2.39	3
Vrouw	FALSE	TRUE	TRUE	FALSE	0.37	0.54	1
Vrouw	FALSE	TRUE	FALSE	FALSE	0.91	-0.84	0
Man	FALSE	TRUE	FALSE	NA	0.94	1.08	2
Man	FALSE	TRUE	FALSE	NA	0.18	4.74	5
Man	FALSE	TRUE	NA	NA	0.28	0.69	1
Man	FALSE	TRUE	FALSE	NA	0.45	1.83	2
Man	FALSE	TRUE	TRUE	FALSE	0.3	0.63	1
Vrouw	FALSE	TRUE	FALSE	NA	0.42	6.56	7
Man	FALSE	FALSE	FALSE	NA	0.55	NA	NA
Vrouw	FALSE	TRUE	TRUE	FALSE	0.26	NA	-1
Man	FALSE	TRUE	TRUE	FALSE	0.35	-0.42	0
Vrouw	FALSE	TRUE	FALSE	NA	0.98	3	4
Man	FALSE	FALSE	TRUE	NA	0.66	NA	NA
NA	TRUE	TRUE	NA	NA	NA	NA	NA
Vrouw	FALSE	TRUE	TRUE	FALSE	0.47	-0.41	0
Vrouw	FALSE	TRUE	FALSE	NA	0.89	7.07	8
Vrouw	FALSE	TRUE	TRUE	FALSE	0.26	4.11	4
Man	FALSE	TRUE	FALSE	NA	0.37	-0.33	0
Man	FALSE	TRUE	FALSE	NA	0.35	0.46	1
Man	FALSE	TRUE	FALSE	NA	0.44	0.42	1
Vrouw	TRUE	TRUE	TRUE	TRUE	NA	NA	3
Man	FALSE	TRUE	FALSE	NA	0.25	0.62	1
Man	FALSE	FALSE	FALSE	NA	0.29	NA	NA
Man	FALSE	TRUE	FALSE	NA	0.31	NA	NA
Vrouw	FALSE	TRUE	FALSE	NA	0.34	2.62	3
Vrouw	FALSE	TRUE	TRUE	TRUE	0.51	1.73	2
Vrouw	FALSE	TRUE	TRUE	TRUE	0.91	0.98	2
Man	FALSE	FALSE	FALSE	NA	0.28	NA	NA
Man	FALSE	TRUE	NA	FALSE	NA	NA	NA
Man	FALSE	TRUE	FALSE	NA	0.22	0.62	1
Man	FALSE	TRUE	FALSE	NA	0.95	6.12	7
Man	FALSE	FALSE	TRUE	NA	0.27	NA	NA
Vrouw	FALSE	TRUE	FALSE	NA	0.35	3.87	4
Vrouw	FALSE	TRUE	FALSE	NA	0.27	5.81	6
Vrouw	FALSE	TRUE	TRUE	FALSE	0.44	NA	0
Vrouw	FALSE	TRUE	TRUE	TRUE	0.29	5.6	6
Man	FALSE	FALSE	NA	NA	NA	NA	NA
Vrouw	FALSE	TRUE	FALSE	NA	0.51	2.74	3
Man	FALSE	TRUE	FALSE	NA	0.2	NA	NA
Vrouw	FALSE	TRUE	TRUE	FALSE	0.53	0.52	1
Man	FALSE	TRUE	FALSE	NA	0.32	0.75	1
Vrouw	FALSE	TRUE	FALSE	NA	0.87	1.43	2
Man	FALSE	TRUE	FALSE	NA	0.34	0.68	1
NA	TRUE	TRUE	FALSE	NA	NA	NA	NA
Man	FALSE	TRUE	TRUE	FALSE	0.9	NA	1
Vrouw	FALSE	TRUE	FALSE	NA	0.26	4.86	5
Man	FALSE	TRUE	FALSE	NA	0.32	0.75	1
Vrouw	FALSE	TRUE	FALSE	NA	0.38	2.53	3
Man	FALSE	TRUE	NA	NA	NA	NA	NA
Vrouw	FALSE	TRUE	FALSE	NA	0.51	1.45	2
Vrouw	FALSE	TRUE	FALSE	NA	0.25	1.92	2
Vrouw	FALSE	TRUE	TRUE	FALSE	NA	NA	NA
Vrouw	FALSE	TRUE	FALSE	NA	NA	NA	NA
Man	FALSE	TRUE	FALSE	NA	0.39	4.68	5
Man	FALSE	TRUE	FALSE	NA	0.91	0.08	1
Man	FALSE	TRUE	FALSE	NA	0.27	0.82	1
Vrouw	FALSE	TRUE	FALSE	NA	0.2	0.66	1
Man	TRUE	TRUE	FALSE	NA	NA	NA	NA
Man	FALSE	TRUE	TRUE	FALSE	0.73	0.3	1
Man	FALSE	TRUE	TRUE	FALSE	NA	NA	NA
Vrouw	FALSE	FALSE	FALSE	NA	0.26	NA	NA
Vrouw	FALSE	TRUE	TRUE	TRUE	0.96	1.08	2
Man	FALSE	TRUE	FALSE	NA	0.3	0.75	1
Vrouw	FALSE	TRUE	FALSE	NA	0.33	2.82	3
Man	FALSE	TRUE	TRUE	TRUE	0.36	0.59	1
Vrouw	FALSE	FALSE	NA	NA	NA	NA	NA
Vrouw	FALSE	TRUE	TRUE	FALSE	NA	NA	NA
Vrouw	FALSE	TRUE	TRUE	TRUE	1.06	0.31	1
NA	TRUE	TRUE	FALSE	NA	NA	NA	NA
Man	FALSE	TRUE	TRUE	TRUE	0.27	2.63	3
Man	FALSE	TRUE	NA	NA	0.32	0.59	1
Vrouw	FALSE	TRUE	FALSE	NA	0.29	2.63	3
Vrouw	FALSE	TRUE	FALSE	NA	0.35	0.62	1
NA	TRUE	TRUE	FALSE	NA	NA	NA	NA
Man	FALSE	TRUE	FALSE	NA	0.42	1.71	2
Vrouw	FALSE	TRUE	FALSE	NA	0.31	0.68	1
Man	FALSE	TRUE	TRUE	FALSE	0.35	2.51	3
Vrouw	FALSE	TRUE	FALSE	NA	0.29	-0.41	0
Vrouw	FALSE	TRUE	FALSE	NA	0.65	1.38	2
Vrouw	FALSE	TRUE	FALSE	NA	0.31	0.96	1
Vrouw	FALSE	TRUE	NA	NA	0.71	0.34	1
Man	FALSE	TRUE	TRUE	FALSE	0.3	-0.24	0
Man	FALSE	TRUE	TRUE	FALSE	0.3	3.82	4
Vrouw	FALSE	TRUE	TRUE	FALSE	NA	NA	NA
Vrouw	FALSE	TRUE	FALSE	NA	0.92	7.36	8
Vrouw	FALSE	TRUE	FALSE	NA	0.24	4.75	5
Vrouw	FALSE	TRUE	TRUE	FALSE	0.62	0.16	1
Vrouw	FALSE	TRUE	NA	NA	0.31	-0.25	0
Man	FALSE	TRUE	TRUE	FALSE	0.35	-0.22	0
Vrouw	FALSE	TRUE	TRUE	TRUE	0.58	-0.72	0
Vrouw	FALSE	TRUE	TRUE	NA	0.29	0.06	0
Vrouw	FALSE	TRUE	FALSE	NA	0.25	0.54	1
Vrouw	FALSE	TRUE	FALSE	NA	0.36	0.82	1
Man	FALSE	TRUE	FALSE	NA	0.38	1.06	1
Vrouw	FALSE	TRUE	FALSE	NA	0.27	0.1	0
Man	FALSE	FALSE	FALSE	NA	0.47	NA	NA
Vrouw	FALSE	TRUE	TRUE	FALSE	0.33	0.5	1
Man	TRUE	TRUE	TRUE	TRUE	NA	NA	9
Man	FALSE	TRUE	FALSE	NA	0.27	0.76	1
Vrouw	FALSE	TRUE	FALSE	NA	0.34	0.85	1
Vrouw	FALSE	TRUE	TRUE	FALSE	0.28	3.7	4
Vrouw	FALSE	TRUE	FALSE	FALSE	0.32	1.76	2
Vrouw	FALSE	TRUE	TRUE	FALSE	0.95	2.28	3
Vrouw	FALSE	TRUE	FALSE	NA	NA	NA	NA
Man	FALSE	FALSE	NA	NA	0.95	NA	NA
Man	FALSE	TRUE	FALSE	NA	0.39	0.61	1
NA	TRUE	TRUE	TRUE	TRUE	NA	NA	1
Vrouw	FALSE	FALSE	NA	NA	0.33	NA	NA
Vrouw	FALSE	TRUE	TRUE	TRUE	1.12	2.03	3
Vrouw	FALSE	FALSE	TRUE	NA	0.39	NA	NA
Vrouw	FALSE	FALSE	NA	NA	0.23	NA	NA
Vrouw	FALSE	TRUE	TRUE	FALSE	0.36	0.07	0
Man	FALSE	TRUE	FALSE	NA	0.37	4.73	5
Vrouw	FALSE	TRUE	TRUE	NA	0.43	4.76	5
Vrouw	FALSE	TRUE	FALSE	NA	NA	NA	NA
Man	FALSE	TRUE	TRUE	TRUE	0.29	1.99	2
Man	FALSE	TRUE	TRUE	FALSE	0.95	0.1	1
Man	FALSE	TRUE	FALSE	NA	NA	NA	NA
Man	FALSE	FALSE	TRUE	NA	0.86	NA	NA
Vrouw	FALSE	TRUE	TRUE	TRUE	1.03	2	3
NA	TRUE	TRUE	FALSE	NA	NA	NA	NA
Vrouw	FALSE	TRUE	FALSE	NA	0.33	2.85	3
NA	TRUE	TRUE	TRUE	FALSE	NA	NA	NA
Man	FALSE	TRUE	FALSE	NA	0.29	0.91	1
NA	TRUE	TRUE	FALSE	NA	NA	NA	NA
Man	FALSE	TRUE	FALSE	NA	0.23	5	5
Vrouw	FALSE	TRUE	TRUE	TRUE	0.32	0.8	1
Vrouw	FALSE	TRUE	TRUE	FALSE	0.27	1	1
Man	FALSE	TRUE	TRUE	TRUE	0.27	4.97	5
Man	FALSE	TRUE	TRUE	TRUE	0.28	0.53	1
NA	TRUE	TRUE	FALSE	NA	NA	NA	NA
Vrouw	FALSE	TRUE	FALSE	NA	0.25	1.63	2
Vrouw	FALSE	TRUE	FALSE	NA	0.37	NA	NA
Man	FALSE	TRUE	NA	NA	0.56	2.47	3
Man	FALSE	FALSE	FALSE	NA	0.45	NA	NA
Man	FALSE	TRUE	TRUE	FALSE	0.29	0.72	1
Vrouw	FALSE	TRUE	FALSE	NA	0.4	0.55	1
Vrouw	FALSE	TRUE	TRUE	TRUE	NA	NA	1
Man	FALSE	TRUE	TRUE	FALSE	0.29	NA	2
Man	FALSE	FALSE	TRUE	NA	0.28	NA	NA
Man	FALSE	TRUE	TRUE	TRUE	0.34	2.71	3
Vrouw	FALSE	TRUE	TRUE	FALSE	0.32	-0.9	-1
Man	FALSE	TRUE	FALSE	NA	0.28	0.62	1
Man	FALSE	FALSE	FALSE	NA	0.39	NA	NA
Vrouw	FALSE	TRUE	TRUE	TRUE	0.24	2.87	3
Man	FALSE	TRUE	TRUE	TRUE	0.36	4.68	5
Vrouw	FALSE	TRUE	TRUE	TRUE	0.23	1.05	1
Vrouw	FALSE	TRUE	FALSE	NA	0.36	-0.13	0
Man	FALSE	TRUE	FALSE	NA	0.49	4.59	5
Man	FALSE	TRUE	TRUE	NA	0.93	11.4	12
Vrouw	FALSE	TRUE	FALSE	NA	0.25	0.53	1
Man	FALSE	TRUE	FALSE	NA	0.47	4.71	5
Vrouw	FALSE	TRUE	FALSE	NA	0.97	0.19	1
Vrouw	FALSE	TRUE	FALSE	NA	0.36	0.49	1
Man	FALSE	TRUE	NA	NA	0.33	2.86	3
Man	FALSE	TRUE	TRUE	TRUE	0.33	0.99	1
Vrouw	FALSE	TRUE	FALSE	NA	0.4	3.06	3
Vrouw	FALSE	TRUE	TRUE	FALSE	0.24	-2.05	-2
Vrouw	FALSE	TRUE	FALSE	NA	0.35	1.5	2
Man	FALSE	TRUE	FALSE	NA	0.29	-0.9	-1
Man	FALSE	TRUE	FALSE	NA	0.22	4.65	5
Man	FALSE	TRUE	FALSE	NA	0.49	0.68	1
Vrouw	FALSE	TRUE	TRUE	TRUE	0.29	2.78	3
NA	TRUE	TRUE	FALSE	NA	NA	NA	NA
Vrouw	FALSE	TRUE	TRUE	FALSE	0.36	-1.01	-1
Man	FALSE	TRUE	FALSE	NA	0.3	1.87	2
Man	FALSE	TRUE	TRUE	FALSE	0.29	NA	3
Man	FALSE	FALSE	FALSE	NA	0.25	NA	NA
Vrouw	FALSE	TRUE	TRUE	FALSE	NA	NA	NA
Vrouw	FALSE	TRUE	TRUE	TRUE	0.49	3.43	4
Vrouw	FALSE	TRUE	TRUE	FALSE	0.4	3.66	4
Man	FALSE	TRUE	FALSE	NA	0.33	0.7	1
Vrouw	FALSE	TRUE	TRUE	FALSE	0.27	-0.32	0
Vrouw	FALSE	TRUE	TRUE	FALSE	1	0.92	2
NA	TRUE	TRUE	TRUE	FALSE	NA	NA	1
Man	FALSE	TRUE	FALSE	NA	0.36	0.61	1
Vrouw	FALSE	TRUE	TRUE	FALSE	0.34	NA	0
Man	FALSE	TRUE	FALSE	NA	0.28	-0.13	0
Vrouw	FALSE	TRUE	FALSE	NA	0.3	1.55	2
Man	FALSE	TRUE	FALSE	NA	0.3	11.83	12
Vrouw	FALSE	TRUE	TRUE	TRUE	0.19	1	1
Vrouw	FALSE	TRUE	TRUE	FALSE	0.24	0.58	1
Vrouw	FALSE	TRUE	TRUE	FALSE	0.34	-0.91	-1
Man	FALSE	TRUE	TRUE	FALSE	0.56	0.62	1
NA	TRUE	TRUE	FALSE	NA	NA	NA	NA
Vrouw	FALSE	TRUE	FALSE	NA	0.37	2.8	3
Man	FALSE	TRUE	TRUE	TRUE	0.26	0.94	1
Man	FALSE	TRUE	TRUE	FALSE	0.48	0.65	1
Vrouw	FALSE	TRUE	FALSE	NA	0.36	0.68	1
Vrouw	FALSE	TRUE	TRUE	FALSE	0.23	5.02	5
Vrouw	FALSE	TRUE	TRUE	TRUE	0.46	2.91	3
Vrouw	FALSE	FALSE	TRUE	NA	NA	NA	NA
Man	FALSE	TRUE	FALSE	NA	0.84	NA	NA
Man	TRUE	TRUE	FALSE	NA	NA	NA	NA
Man	FALSE	TRUE	TRUE	FALSE	NA	NA	NA
Man	TRUE	TRUE	TRUE	FALSE	NA	NA	NA
Man	FALSE	TRUE	FALSE	NA	0.29	7.75	8
Vrouw	FALSE	TRUE	TRUE	TRUE	0.29	1.1	1
Vrouw	FALSE	FALSE	FALSE	NA	0.99	NA	NA
Man	FALSE	FALSE	NA	NA	0.32	NA	NA
Vrouw	FALSE	TRUE	FALSE	NA	0.33	4.66	5
Vrouw	FALSE	TRUE	NA	NA	NA	NA	NA
Vrouw	FALSE	TRUE	TRUE	TRUE	0.38	0.88	1
Vrouw	FALSE	TRUE	TRUE	FALSE	0.32	1.92	2
Man	FALSE	TRUE	FALSE	NA	0.31	4.78	5
Vrouw	FALSE	TRUE	FALSE	NA	0.34	-0.1	0
Man	FALSE	TRUE	FALSE	NA	0.34	NA	NA
Man	FALSE	TRUE	TRUE	TRUE	0.64	2.27	3
Vrouw	FALSE	TRUE	TRUE	TRUE	0.29	0.64	1
Man	FALSE	TRUE	NA	NA	NA	NA	NA
Vrouw	FALSE	TRUE	TRUE	FALSE	0.3	0.67	1
Vrouw	FALSE	TRUE	TRUE	TRUE	0.27	NA	1
Man	FALSE	TRUE	TRUE	FALSE	0.26	-0.92	-1
Vrouw	FALSE	TRUE	TRUE	FALSE	0.96	0.95	2
NA	FALSE	TRUE	FALSE	NA	NA	NA	NA
Vrouw	FALSE	TRUE	TRUE	FALSE	0.71	2.29	3
Vrouw	FALSE	TRUE	TRUE	FALSE	0.28	0.69	1
Vrouw	FALSE	TRUE	FALSE	NA	NA	NA	NA
Man	FALSE	FALSE	TRUE	NA	0.28	NA	NA
Vrouw	FALSE	TRUE	TRUE	TRUE	0.33	NA	1
Man	FALSE	TRUE	TRUE	FALSE	0.3	NA	9
Man	FALSE	TRUE	FALSE	NA	NA	NA	NA
Vrouw	FALSE	TRUE	TRUE	FALSE	0.34	0.7	1
Man	FALSE	TRUE	TRUE	TRUE	0.32	1.73	2
Vrouw	FALSE	TRUE	FALSE	NA	0.27	4.84	5
Vrouw	FALSE	TRUE	FALSE	NA	0.34	5.05	5
Vrouw	FALSE	TRUE	TRUE	TRUE	0.22	0.76	1
Vrouw	FALSE	TRUE	FALSE	NA	NA	NA	0
Vrouw	FALSE	TRUE	TRUE	FALSE	NA	NA	NA
Man	FALSE	TRUE	TRUE	TRUE	0.33	4.91	5
Vrouw	FALSE	TRUE	FALSE	NA	1.05	-0.21	1
Vrouw	FALSE	FALSE	NA	NA	0.31	NA	NA
Vrouw	FALSE	TRUE	FALSE	NA	0.24	2.81	3
Vrouw	FALSE	FALSE	TRUE	NA	0.22	NA	NA
Vrouw	FALSE	TRUE	TRUE	FALSE	0.83	0.15	1
Vrouw	FALSE	TRUE	TRUE	FALSE	NA	NA	NA
Vrouw	FALSE	TRUE	FALSE	NA	1.15	1.1	2
NA	TRUE	TRUE	TRUE	FALSE	NA	NA	NA
Man	FALSE	TRUE	TRUE	TRUE	0.3	0.54	1
Man	FALSE	TRUE	FALSE	NA	0.84	2.22	3
NA	TRUE	TRUE	FALSE	NA	NA	NA	NA
Vrouw	FALSE	TRUE	FALSE	NA	0.89	0.17	1
Man	FALSE	TRUE	TRUE	TRUE	0.31	0.86	1
Man	FALSE	TRUE	FALSE	NA	0.24	6.48	7
Vrouw	FALSE	TRUE	FALSE	NA	0.34	1.77	2
Man	FALSE	FALSE	FALSE	NA	0.86	NA	NA
Vrouw	FALSE	TRUE	TRUE	TRUE	0.42	1.55	2
Vrouw	FALSE	TRUE	NA	NA	0.36	-1.07	-1
Vrouw	FALSE	TRUE	TRUE	TRUE	0.31	0.88	1
Man	FALSE	TRUE	TRUE	TRUE	0.24	0.6	1
Vrouw	FALSE	TRUE	TRUE	FALSE	0.27	0.72	1
Man	FALSE	TRUE	FALSE	NA	NA	NA	NA
Vrouw	FALSE	TRUE	FALSE	NA	0.46	0.58	1
Vrouw	FALSE	TRUE	TRUE	FALSE	NA	NA	NA
Vrouw	FALSE	TRUE	NA	NA	0.22	4.08	4
Man	FALSE	TRUE	TRUE	FALSE	0.25	5.95	6
Man	FALSE	TRUE	TRUE	FALSE	0.26	4.77	5
Vrouw	FALSE	TRUE	TRUE	FALSE	0.76	1.24	2
Vrouw	FALSE	TRUE	TRUE	FALSE	0.31	-0.27	0
Man	FALSE	FALSE	FALSE	NA	0.39	NA	NA
Vrouw	FALSE	TRUE	TRUE	FALSE	0.29	1.72	2
Vrouw	FALSE	TRUE	TRUE	FALSE	0.63	0.59	1
Vrouw	FALSE	TRUE	TRUE	TRUE	0.31	2.79	3
Man	FALSE	TRUE	TRUE	FALSE	1.11	-1.69	-1
NA	TRUE	FALSE	TRUE	NA	NA	NA	NA
Vrouw	FALSE	FALSE	FALSE	NA	0.96	NA	NA
Vrouw	FALSE	TRUE	TRUE	NA	0.22	NA	NA
Vrouw	FALSE	FALSE	NA	NA	1.01	NA	NA
Vrouw	FALSE	TRUE	FALSE	NA	0.38	0.6	1
Vrouw	FALSE	TRUE	FALSE	NA	NA	NA	NA
Vrouw	FALSE	TRUE	TRUE	FALSE	NA	NA	NA
Man	FALSE	TRUE	TRUE	FALSE	0.33	1.94	2
Man	FALSE	TRUE	TRUE	TRUE	0.29	NA	3
Man	FALSE	TRUE	FALSE	NA	0.8	4.51	5
Vrouw	FALSE	TRUE	FALSE	NA	0.3	0.75	1
Vrouw	FALSE	TRUE	TRUE	TRUE	0.46	1.71	2
Man	FALSE	TRUE	FALSE	NA	0.69	3.35	4
Vrouw	FALSE	FALSE	TRUE	NA	0.47	NA	NA
Man	FALSE	TRUE	TRUE	TRUE	0.63	0.2	1
Vrouw	TRUE	TRUE	FALSE	NA	NA	NA	NA
Man	FALSE	TRUE	FALSE	NA	NA	NA	NA
Man	FALSE	TRUE	TRUE	FALSE	0.3	0.68	1
Vrouw	FALSE	TRUE	TRUE	FALSE	NA	NA	NA
Man	FALSE	TRUE	TRUE	FALSE	0.46	0.56	1
Man	FALSE	TRUE	TRUE	TRUE	0.28	6.77	7
Man	FALSE	TRUE	FALSE	NA	0.82	1.33	2
Vrouw	FALSE	TRUE	FALSE	NA	0.26	0.78	1
Vrouw	FALSE	TRUE	TRUE	FALSE	0.89	0.14	1
Vrouw	FALSE	TRUE	TRUE	TRUE	0.27	2.88	3
Vrouw	FALSE	TRUE	TRUE	FALSE	0.21	0.57	1
Man	FALSE	TRUE	FALSE	NA	0.3	5.91	6
NA	TRUE	TRUE	FALSE	NA	NA	NA	NA
Vrouw	FALSE	TRUE	FALSE	NA	NA	NA	NA
Man	FALSE	TRUE	FALSE	NA	0.4	0.61	1
Vrouw	FALSE	TRUE	TRUE	TRUE	0.92	0.12	1
Vrouw	FALSE	TRUE	FALSE	NA	0.9	2.22	3
Man	FALSE	TRUE	NA	NA	NA	NA	NA
Man	FALSE	TRUE	TRUE	FALSE	NA	NA	NA
Vrouw	FALSE	TRUE	FALSE	NA	0.65	0.49	1
Man	FALSE	TRUE	FALSE	NA	0.27	3.65	4
Vrouw	FALSE	TRUE	FALSE	NA	0.32	0.58	1
Man	FALSE	FALSE	NA	NA	0.87	NA	NA
Man	FALSE	TRUE	FALSE	NA	0.31	2.79	3
Vrouw	FALSE	TRUE	TRUE	TRUE	0.6	4.33	5
Man	FALSE	TRUE	TRUE	FALSE	0.23	0.6	1
Vrouw	FALSE	FALSE	FALSE	NA	0.37	NA	NA
Vrouw	FALSE	TRUE	FALSE	NA	0.5	2.49	3
Man	FALSE	TRUE	FALSE	NA	0.38	2.76	3
Man	FALSE	TRUE	FALSE	NA	0.26	1.63	2
Man	FALSE	TRUE	TRUE	FALSE	NA	NA	NA
Man	FALSE	TRUE	NA	NA	0.69	0.19	1
Vrouw	FALSE	TRUE	TRUE	FALSE	0.33	2.74	3
Vrouw	FALSE	TRUE	FALSE	NA	0.3	1.02	1
Vrouw	FALSE	TRUE	FALSE	NA	0.43	1.78	2
Man	FALSE	TRUE	TRUE	TRUE	0.62	NA	3
Vrouw	FALSE	TRUE	TRUE	TRUE	0.24	5.6	6
Man	FALSE	TRUE	FALSE	NA	0.55	1.73	2
Man	FALSE	TRUE	TRUE	FALSE	0.35	0.13	0
NA	FALSE	TRUE	TRUE	TRUE	NA	NA	1
Man	FALSE	TRUE	TRUE	FALSE	0.37	0.6	1
Vrouw	FALSE	TRUE	TRUE	TRUE	0.52	0.4	1
Vrouw	FALSE	TRUE	FALSE	NA	0.39	0.7	1
NA	FALSE	TRUE	TRUE	TRUE	NA	NA	8
Man	FALSE	FALSE	TRUE	NA	0.44	NA	NA
Man	FALSE	FALSE	TRUE	NA	0.26	NA	NA
Man	FALSE	TRUE	FALSE	NA	0.24	0.75	1
Vrouw	FALSE	FALSE	TRUE	NA	0.3	NA	NA
Vrouw	FALSE	TRUE	TRUE	TRUE	NA	NA	1
Man	FALSE	TRUE	TRUE	TRUE	0.33	0.75	1
NA	TRUE	TRUE	FALSE	NA	NA	NA	NA
Vrouw	FALSE	TRUE	TRUE	FALSE	NA	NA	NA
Man	FALSE	TRUE	FALSE	NA	0.52	0.51	1
Man	TRUE	TRUE	FALSE	NA	NA	NA	NA
Vrouw	FALSE	TRUE	TRUE	FALSE	0.29	0.65	1
Man	FALSE	TRUE	FALSE	NA	0.3	1.93	2
Man	FALSE	FALSE	NA	NA	NA	NA	NA
Vrouw	FALSE	TRUE	FALSE	NA	1.03	1.18	2
Man	FALSE	FALSE	FALSE	NA	NA	NA	NA
Vrouw	FALSE	TRUE	FALSE	NA	0.42	1.62	2
Vrouw	FALSE	TRUE	FALSE	NA	0.32	3.95	4
Vrouw	FALSE	TRUE	FALSE	NA	0.23	NA	NA
Man	FALSE	TRUE	TRUE	FALSE	0.3	0.74	1
Vrouw	FALSE	TRUE	FALSE	NA	0.27	4.74	5
Man	FALSE	FALSE	TRUE	NA	NA	NA	NA
Vrouw	FALSE	TRUE	TRUE	FALSE	0.24	0.79	1
Man	FALSE	TRUE	TRUE	FALSE	0.36	6.65	7
Man	FALSE	TRUE	FALSE	NA	NA	NA	NA
Vrouw	FALSE	TRUE	FALSE	NA	0.35	2.03	2
Vrouw	FALSE	FALSE	FALSE	NA	0.86	NA	NA
Man	FALSE	TRUE	FALSE	NA	NA	NA	NA
Vrouw	FALSE	TRUE	TRUE	FALSE	0.27	NA	0
Man	FALSE	TRUE	FALSE	NA	0.3	0.76	1
Man	FALSE	TRUE	TRUE	FALSE	0.33	0.63	1
Vrouw	FALSE	TRUE	TRUE	FALSE	0.41	-1	-1
Man	TRUE	TRUE	FALSE	NA	NA	NA	NA
Man	TRUE	TRUE	FALSE	NA	NA	NA	NA
Man	FALSE	TRUE	FALSE	NA	0.65	0.19	1
Vrouw	FALSE	TRUE	TRUE	FALSE	0.22	0.03	0
Vrouw	FALSE	TRUE	FALSE	NA	0.89	0.17	1
Vrouw	FALSE	TRUE	TRUE	FALSE	0.26	0.74	1
Man	FALSE	TRUE	TRUE	NA	0.25	0.58	1
Vrouw	FALSE	TRUE	FALSE	NA	0.25	7.97	8
Man	FALSE	TRUE	FALSE	NA	0.46	1	1
Vrouw	FALSE	TRUE	FALSE	NA	0.76	0.55	1
Man	FALSE	FALSE	FALSE	NA	0.36	NA	NA
Man	FALSE	TRUE	TRUE	FALSE	0.25	2.76	3
Vrouw	FALSE	TRUE	FALSE	NA	0.95	NA	NA
Vrouw	FALSE	TRUE	TRUE	TRUE	0.27	-0.17	0
Man	FALSE	TRUE	TRUE	FALSE	0.5	1.61	2
Man	FALSE	FALSE	NA	NA	0.27	NA	NA
Man	FALSE	TRUE	FALSE	NA	1.07	0.96	2
Vrouw	FALSE	TRUE	TRUE	FALSE	0.28	NA	2
Man	FALSE	TRUE	FALSE	NA	0.44	4.02	4
Vrouw	FALSE	TRUE	TRUE	FALSE	0.26	-0.21	0
Man	FALSE	TRUE	FALSE	NA	1.1	2	3
Man	FALSE	TRUE	FALSE	NA	0.36	0.54	1
Man	FALSE	TRUE	FALSE	NA	0.34	0.6	1
Man	FALSE	TRUE	TRUE	FALSE	0.36	0.55	1
Man	FALSE	TRUE	FALSE	NA	0.25	-0.29	0
Man	FALSE	TRUE	TRUE	FALSE	1.03	7.03	8
Man	FALSE	TRUE	TRUE	TRUE	1.01	NA	2
Vrouw	FALSE	FALSE	TRUE	NA	0.29	NA	NA
Man	FALSE	FALSE	NA	NA	0.31	NA	NA
Man	FALSE	TRUE	TRUE	FALSE	0.33	-0.26	0
Vrouw	FALSE	TRUE	FALSE	NA	0.92	0.16	1
Vrouw	FALSE	TRUE	TRUE	TRUE	NA	NA	2
Vrouw	FALSE	TRUE	FALSE	NA	0.45	1.71	2
Vrouw	TRUE	TRUE	NA	NA	NA	NA	NA
NA	TRUE	TRUE	FALSE	NA	NA	NA	NA
Vrouw	TRUE	TRUE	FALSE	NA	NA	NA	NA
Vrouw	FALSE	TRUE	FALSE	NA	0.95	5.07	6
Vrouw	FALSE	TRUE	FALSE	NA	0.67	-0.47	0
Man	FALSE	TRUE	FALSE	NA	0.31	0.53	1
Man	FALSE	TRUE	TRUE	TRUE	0.26	NA	0
Vrouw	FALSE	TRUE	TRUE	NA	0.32	-0.25	0
Vrouw	FALSE	TRUE	FALSE	NA	0.88	-1.67	-1
Man	FALSE	TRUE	TRUE	TRUE	0.34	0.94	1
Vrouw	FALSE	TRUE	FALSE	NA	0.35	1.03	1
Vrouw	FALSE	FALSE	FALSE	NA	0.29	NA	NA
Vrouw	FALSE	FALSE	TRUE	NA	0.36	NA	NA
Vrouw	FALSE	TRUE	TRUE	FALSE	NA	NA	NA
Vrouw	FALSE	TRUE	TRUE	TRUE	0.19	0.65	1
Man	FALSE	TRUE	FALSE	NA	0.28	1.61	2
Vrouw	FALSE	TRUE	TRUE	FALSE	1.12	0.15	1
NA	TRUE	TRUE	FALSE	NA	NA	NA	NA
Vrouw	FALSE	TRUE	FALSE	FALSE	0.45	4.78	5
Vrouw	FALSE	TRUE	FALSE	NA	0.34	4.08	4
Vrouw	FALSE	TRUE	FALSE	NA	0.98	0.07	1
NA	TRUE	TRUE	TRUE	FALSE	NA	NA	NA
Man	FALSE	TRUE	FALSE	NA	0.44	0.62	1
Man	FALSE	TRUE	FALSE	NA	0.41	0.78	1
Man	FALSE	TRUE	TRUE	FALSE	0.24	NA	0
Man	FALSE	TRUE	FALSE	NA	0.37	0.5	1
Vrouw	FALSE	TRUE	FALSE	NA	0.92	-0.87	0
Vrouw	FALSE	TRUE	TRUE	TRUE	0.38	0.46	1
Vrouw	FALSE	TRUE	NA	NA	0.26	NA	NA
Man	FALSE	FALSE	NA	NA	0.32	NA	NA
Man	FALSE	FALSE	TRUE	NA	0.71	NA	NA
Man	FALSE	TRUE	TRUE	TRUE	0.37	-0.47	0
Man	FALSE	TRUE	FALSE	NA	0.22	5.69	6
Man	FALSE	TRUE	TRUE	TRUE	0.41	3.75	4
Man	FALSE	TRUE	FALSE	NA	1.04	0.99	2
Vrouw	FALSE	TRUE	TRUE	FALSE	1.11	1.82	3
NA	TRUE	TRUE	FALSE	NA	NA	NA	NA
NA	TRUE	TRUE	FALSE	NA	NA	NA	NA
Man	FALSE	TRUE	FALSE	NA	0.26	0.55	1
Man	FALSE	TRUE	TRUE	FALSE	0.27	-3.33	-3
Man	FALSE	TRUE	TRUE	TRUE	0.3	4.75	5
Vrouw	FALSE	TRUE	FALSE	NA	0.27	4.74	5
Man	FALSE	TRUE	TRUE	FALSE	0.26	-0.27	0
Man	FALSE	TRUE	TRUE	FALSE	0.3	-0.96	-1
Vrouw	FALSE	TRUE	FALSE	NA	0.35	0.57	1
Vrouw	FALSE	TRUE	FALSE	NA	0.26	2.04	2
Man	FALSE	TRUE	FALSE	NA	0.29	-0.89	-1
Vrouw	FALSE	TRUE	TRUE	FALSE	0.19	4.86	5
Man	FALSE	TRUE	FALSE	NA	0.33	3.89	4
Vrouw	FALSE	FALSE	TRUE	NA	0.26	NA	NA
Vrouw	FALSE	TRUE	FALSE	NA	0.27	2.07	2
Man	TRUE	TRUE	FALSE	NA	NA	NA	NA
Man	TRUE	FALSE	NA	NA	NA	NA	NA
Vrouw	FALSE	TRUE	FALSE	NA	0.24	1.64	2
Vrouw	FALSE	TRUE	TRUE	TRUE	0.29	-0.24	0
Man	FALSE	TRUE	TRUE	TRUE	NA	NA	1
Man	FALSE	TRUE	FALSE	NA	0.34	0.94	1
Man	FALSE	TRUE	TRUE	TRUE	0.26	0.74	1
Man	TRUE	TRUE	FALSE	NA	NA	NA	NA
Man	FALSE	TRUE	FALSE	NA	0.26	-0.19	0
Man	FALSE	TRUE	FALSE	NA	0.23	-0.16	0
Vrouw	FALSE	TRUE	FALSE	NA	0.34	0.68	1
Man	FALSE	TRUE	TRUE	FALSE	0.37	3.94	4
Man	FALSE	TRUE	FALSE	NA	0.28	8.75	9
Vrouw	FALSE	TRUE	FALSE	NA	NA	NA	NA
Vrouw	TRUE	TRUE	FALSE	NA	NA	NA	NA
Man	FALSE	TRUE	TRUE	TRUE	0.28	0.9	1
Man	FALSE	FALSE	NA	NA	0.24	NA	NA
Vrouw	FALSE	TRUE	TRUE	TRUE	0.3	0.63	1
Man	FALSE	TRUE	FALSE	NA	0.32	2.05	2
Vrouw	FALSE	TRUE	FALSE	NA	0.34	3.11	3
Vrouw	FALSE	FALSE	FALSE	NA	0.29	NA	NA
Man	FALSE	TRUE	FALSE	FALSE	NA	NA	NA
Man	FALSE	TRUE	TRUE	TRUE	0.28	0.91	1
Vrouw	FALSE	TRUE	FALSE	NA	0.3	0.56	1
Man	FALSE	TRUE	FALSE	NA	0.25	0.12	0
Vrouw	FALSE	TRUE	TRUE	TRUE	1.01	1.24	2
Man	FALSE	TRUE	FALSE	NA	0.26	0.99	1
Vrouw	FALSE	TRUE	TRUE	FALSE	0.25	3.76	4
Vrouw	FALSE	TRUE	TRUE	FALSE	NA	NA	NA
Man	FALSE	TRUE	TRUE	FALSE	0.26	-0.06	0
Vrouw	FALSE	TRUE	FALSE	NA	0.38	-1.48	-1
Vrouw	FALSE	TRUE	FALSE	NA	0.46	6.59	7
Vrouw	FALSE	TRUE	FALSE	NA	0.38	1.98	2
Vrouw	FALSE	TRUE	FALSE	NA	0.27	NA	NA
Man	FALSE	TRUE	TRUE	TRUE	0.48	4.36	5
Man	FALSE	TRUE	FALSE	NA	0.45	4.02	4
Man	FALSE	TRUE	TRUE	TRUE	0.3	1.63	2
Vrouw	FALSE	TRUE	TRUE	TRUE	0.34	1.1	1
Man	FALSE	TRUE	TRUE	FALSE	0.3	2.09	2
Vrouw	FALSE	TRUE	TRUE	TRUE	0.3	1.02	1
Vrouw	FALSE	TRUE	TRUE	FALSE	0.86	0.08	1
Vrouw	FALSE	TRUE	FALSE	NA	0.48	4.68	5
Man	FALSE	TRUE	TRUE	FALSE	1.45	0.13	2
Vrouw	FALSE	TRUE	FALSE	NA	0.25	0.89	1
Man	FALSE	TRUE	TRUE	TRUE	NA	NA	8
Man	FALSE	TRUE	TRUE	FALSE	0.37	NA	3
NA	TRUE	TRUE	FALSE	NA	NA	NA	NA
Vrouw	FALSE	TRUE	TRUE	TRUE	0.2	0.76	1
Vrouw	FALSE	TRUE	FALSE	NA	0.4	0.05	0
Vrouw	FALSE	TRUE	TRUE	FALSE	0.32	2.62	3
Vrouw	FALSE	TRUE	TRUE	FALSE	0.32	0.57	1
Vrouw	FALSE	FALSE	NA	NA	0.22	NA	NA
Man	FALSE	TRUE	FALSE	NA	0.29	0.75	1
Vrouw	FALSE	TRUE	TRUE	TRUE	0.25	0.68	1
Man	FALSE	TRUE	FALSE	NA	0.27	0.12	0
Man	FALSE	TRUE	TRUE	FALSE	NA	NA	NA
Man	FALSE	TRUE	TRUE	NA	0.46	NA	NA
Vrouw	FALSE	TRUE	FALSE	NA	0.26	2.79	3
Vrouw	FALSE	FALSE	NA	NA	0.65	NA	NA
NA	TRUE	TRUE	FALSE	NA	NA	NA	NA
Vrouw	FALSE	FALSE	FALSE	NA	0.48	NA	NA
Vrouw	FALSE	TRUE	FALSE	NA	0.34	NA	NA
Vrouw	FALSE	TRUE	FALSE	NA	0.34	0.71	1
Vrouw	FALSE	TRUE	TRUE	FALSE	0.48	1.55	2
Vrouw	FALSE	FALSE	TRUE	NA	0.23	NA	NA
Man	FALSE	TRUE	TRUE	NA	0.31	NA	NA
Vrouw	FALSE	TRUE	TRUE	TRUE	NA	NA	2
Vrouw	FALSE	TRUE	FALSE	NA	NA	NA	NA
Man	FALSE	FALSE	FALSE	NA	0.32	NA	NA
Man	FALSE	TRUE	FALSE	NA	0.89	0.12	1
Vrouw	FALSE	FALSE	NA	NA	0.98	NA	NA
Vrouw	FALSE	TRUE	FALSE	NA	0.32	4.87	5
Vrouw	FALSE	TRUE	TRUE	FALSE	0.85	0.18	1
NA	TRUE	TRUE	FALSE	NA	NA	NA	NA
Vrouw	FALSE	TRUE	FALSE	NA	NA	NA	NA
Man	FALSE	TRUE	FALSE	NA	0.74	0.18	1
Vrouw	FALSE	TRUE	FALSE	NA	0.33	1.64	2
Vrouw	FALSE	TRUE	TRUE	FALSE	0.26	2.85	3
Vrouw	FALSE	TRUE	FALSE	NA	0.26	0.52	1
NA	TRUE	TRUE	FALSE	NA	NA	NA	NA
Vrouw	FALSE	TRUE	FALSE	NA	0.34	-0.23	0
Vrouw	FALSE	TRUE	FALSE	NA	0.33	NA	NA
Vrouw	FALSE	TRUE	NA	NA	0.37	1.77	2
Vrouw	FALSE	TRUE	TRUE	TRUE	0.47	2.51	3
Man	FALSE	TRUE	TRUE	TRUE	0.27	0.63	1
Vrouw	FALSE	TRUE	FALSE	NA	0.25	3.83	4
Vrouw	FALSE	TRUE	FALSE	NA	0.38	2.66	3
Man	FALSE	TRUE	TRUE	TRUE	0.37	0.54	1
Vrouw	FALSE	TRUE	FALSE	NA	0.39	1.87	2
NA	TRUE	TRUE	FALSE	NA	NA	NA	NA
Man	FALSE	TRUE	FALSE	NA	0.25	1.68	2
Man	FALSE	TRUE	TRUE	FALSE	0.38	0.77	1
Man	FALSE	FALSE	TRUE	NA	0.31	NA	NA
Man	FALSE	TRUE	FALSE	NA	0.23	1.09	1
Vrouw	FALSE	TRUE	FALSE	NA	0.91	1.02	2
Vrouw	FALSE	TRUE	TRUE	NA	0.47	1.51	2
Man	FALSE	TRUE	FALSE	NA	0.25	NA	NA
Vrouw	FALSE	TRUE	TRUE	TRUE	NA	NA	8
Man	FALSE	FALSE	NA	NA	NA	NA	NA
Vrouw	FALSE	TRUE	FALSE	NA	0.27	5.74	6
Vrouw	FALSE	TRUE	FALSE	NA	0.32	1.68	2
Man	TRUE	TRUE	TRUE	TRUE	NA	NA	6
Man	FALSE	TRUE	TRUE	FALSE	0.29	4.69	5
Man	FALSE	TRUE	FALSE	NA	0.36	4.56	5
Vrouw	FALSE	TRUE	TRUE	TRUE	NA	NA	3
Vrouw	FALSE	TRUE	FALSE	NA	NA	NA	NA
Man	FALSE	TRUE	FALSE	NA	0.28	NA	NA
Vrouw	FALSE	TRUE	FALSE	NA	0.52	0.92	1
NA	TRUE	TRUE	TRUE	FALSE	NA	NA	NA
NA	FALSE	TRUE	TRUE	NA	NA	NA	NA
Vrouw	FALSE	TRUE	TRUE	TRUE	NA	NA	2
Vrouw	FALSE	TRUE	TRUE	FALSE	0.41	3.79	4
Vrouw	FALSE	TRUE	TRUE	TRUE	0.37	0.51	1
Man	TRUE	TRUE	TRUE	TRUE	NA	NA	2
Man	TRUE	TRUE	NA	NA	NA	NA	NA
Man	TRUE	TRUE	FALSE	NA	NA	NA	NA
Man	FALSE	TRUE	FALSE	NA	0.27	0.65	1
NA	TRUE	TRUE	NA	NA	NA	NA	NA
Vrouw	FALSE	TRUE	TRUE	FALSE	0.46	1.49	2
Man	FALSE	TRUE	FALSE	NA	0.39	0.05	0
Vrouw	FALSE	FALSE	NA	NA	0.3	NA	NA
Man	FALSE	TRUE	FALSE	NA	0.34	0.61	1
Man	FALSE	TRUE	TRUE	TRUE	0.33	NA	3
Vrouw	FALSE	TRUE	FALSE	NA	0.27	0.7	1
Vrouw	FALSE	FALSE	TRUE	NA	0.29	NA	NA
Vrouw	FALSE	FALSE	TRUE	NA	0.32	NA	NA
Vrouw	FALSE	TRUE	FALSE	NA	0.33	4.85	5
Man	FALSE	TRUE	FALSE	NA	0.74	0.27	1
Vrouw	FALSE	TRUE	TRUE	TRUE	0.37	1.98	2
Vrouw	FALSE	TRUE	TRUE	FALSE	0.83	0.34	1
Man	FALSE	TRUE	FALSE	NA	0.28	5.59	6
Man	FALSE	TRUE	FALSE	NA	0.35	1	1
Vrouw	FALSE	TRUE	FALSE	NA	0.83	0.36	1
Vrouw	FALSE	TRUE	FALSE	NA	0.36	0.89	1
NA	TRUE	FALSE	FALSE	NA	NA	NA	NA
Vrouw	FALSE	TRUE	TRUE	TRUE	0.25	1.89	2
Man	FALSE	FALSE	NA	NA	0.2	NA	NA
Man	FALSE	TRUE	TRUE	FALSE	0.31	0.94	1
Vrouw	FALSE	TRUE	TRUE	FALSE	0.3	1.05	1
Vrouw	FALSE	TRUE	TRUE	FALSE	0.29	2.64	3
Vrouw	FALSE	TRUE	FALSE	NA	0.57	0.49	1
Man	FALSE	TRUE	TRUE	FALSE	0.28	4.88	5
Vrouw	FALSE	TRUE	TRUE	NA	0.43	-0.15	0
Man	FALSE	TRUE	FALSE	NA	0.25	1.09	1
Vrouw	FALSE	TRUE	FALSE	NA	0.26	3.88	4
Man	FALSE	TRUE	FALSE	NA	0.4	0.67	1
Vrouw	FALSE	FALSE	NA	NA	0.31	NA	NA
Man	FALSE	TRUE	TRUE	FALSE	0.26	4.72	5
NA	TRUE	TRUE	TRUE	FALSE	NA	NA	NA
Man	FALSE	TRUE	TRUE	FALSE	0.22	0.57	1
Vrouw	FALSE	TRUE	TRUE	TRUE	0.37	0.55	1
Man	FALSE	FALSE	NA	NA	NA	NA	NA
NA	TRUE	TRUE	FALSE	NA	NA	NA	NA
Vrouw	FALSE	TRUE	TRUE	FALSE	0.37	0.54	1
Vrouw	FALSE	TRUE	TRUE	NA	0.38	1.82	2
Vrouw	FALSE	TRUE	FALSE	NA	0.42	0.06	0
Vrouw	FALSE	TRUE	FALSE	NA	0.28	NA	NA
Vrouw	FALSE	TRUE	TRUE	FALSE	0.26	-0.21	0
Man	FALSE	FALSE	TRUE	NA	0.94	NA	NA
Vrouw	FALSE	TRUE	TRUE	NA	0.31	0.71	1
Vrouw	FALSE	TRUE	FALSE	NA	0.18	0.06	0
Vrouw	FALSE	TRUE	FALSE	NA	0.29	0.58	1
Man	FALSE	TRUE	TRUE	TRUE	1.37	-0.38	1
Man	FALSE	TRUE	TRUE	FALSE	0.31	0.75	1
Man	FALSE	TRUE	TRUE	TRUE	0.34	5.84	6
Man	FALSE	FALSE	NA	NA	0.52	NA	NA
Man	FALSE	TRUE	FALSE	NA	0.26	2.98	3
Man	FALSE	TRUE	FALSE	FALSE	0.28	1.04	1
Man	FALSE	FALSE	NA	NA	1.08	NA	NA
Vrouw	FALSE	TRUE	TRUE	TRUE	0.37	NA	1
Vrouw	FALSE	TRUE	TRUE	TRUE	0.37	2.88	3
Vrouw	FALSE	TRUE	FALSE	NA	0.23	NA	NA
Man	FALSE	TRUE	FALSE	NA	0.44	1.71	2
Vrouw	FALSE	TRUE	TRUE	FALSE	0.47	2.7	3
Vrouw	FALSE	FALSE	FALSE	NA	0.63	NA	NA
Man	FALSE	FALSE	NA	NA	0.87	NA	NA
Man	FALSE	TRUE	TRUE	FALSE	0.28	-0.28	0
Vrouw	FALSE	TRUE	FALSE	NA	0.33	0.53	1
Vrouw	FALSE	FALSE	FALSE	NA	0.24	NA	NA
Man	FALSE	TRUE	TRUE	FALSE	0.72	2.26	3
Vrouw	FALSE	TRUE	FALSE	NA	0.91	NA	NA
Vrouw	FALSE	TRUE	TRUE	FALSE	NA	NA	NA
Vrouw	FALSE	FALSE	FALSE	NA	0.28	NA	NA
Vrouw	FALSE	TRUE	TRUE	FALSE	0.3	0.95	1
Vrouw	FALSE	TRUE	TRUE	FALSE	0.31	4.69	5
Vrouw	FALSE	TRUE	TRUE	TRUE	0.91	1.26	2
Vrouw	FALSE	TRUE	FALSE	NA	0.26	0.01	0
Vrouw	FALSE	TRUE	FALSE	NA	0.94	NA	NA
Vrouw	FALSE	TRUE	FALSE	NA	0.32	0.06	0
Man	FALSE	FALSE	TRUE	NA	0.26	NA	NA
Man	FALSE	FALSE	FALSE	NA	0.46	NA	NA
Man	FALSE	TRUE	TRUE	NA	0.32	0.76	1
NA	TRUE	TRUE	TRUE	TRUE	NA	NA	6
Vrouw	FALSE	TRUE	NA	NA	0.42	1.02	1
Vrouw	TRUE	TRUE	FALSE	NA	NA	NA	NA
Man	FALSE	TRUE	FALSE	NA	0.3	0.77	1
Vrouw	FALSE	FALSE	TRUE	NA	0.93	NA	NA
Vrouw	FALSE	TRUE	TRUE	FALSE	0.34	NA	-2
Man	FALSE	TRUE	TRUE	FALSE	0.22	0.6	1
Vrouw	FALSE	TRUE	FALSE	NA	NA	NA	NA
Vrouw	FALSE	TRUE	FALSE	NA	0.49	0.63	1
Vrouw	FALSE	TRUE	FALSE	NA	0.31	0.06	0
Man	FALSE	TRUE	FALSE	NA	0.32	1.82	2
NA	TRUE	TRUE	FALSE	NA	NA	NA	NA
Vrouw	FALSE	TRUE	TRUE	FALSE	0.5	0.87	1
NA	TRUE	TRUE	TRUE	TRUE	NA	NA	1
Vrouw	FALSE	TRUE	TRUE	FALSE	0.45	0.72	1
Vrouw	FALSE	TRUE	TRUE	TRUE	NA	NA	5
Man	FALSE	TRUE	FALSE	NA	0.36	NA	NA
Vrouw	FALSE	TRUE	TRUE	TRUE	0.49	1.33	2
Vrouw	FALSE	TRUE	TRUE	TRUE	1.07	2.01	3
Man	FALSE	TRUE	TRUE	TRUE	0.47	3.61	4
Vrouw	FALSE	TRUE	FALSE	NA	0.4	6.84	7
Vrouw	FALSE	TRUE	FALSE	NA	0.26	1.08	1
Vrouw	FALSE	TRUE	TRUE	FALSE	0.67	NA	0
Man	FALSE	FALSE	TRUE	NA	0.67	NA	NA
Vrouw	FALSE	TRUE	FALSE	NA	NA	NA	NA
NA	TRUE	TRUE	TRUE	TRUE	NA	NA	4
Man	FALSE	FALSE	TRUE	NA	0.32	NA	NA
Man	FALSE	TRUE	FALSE	NA	0.25	0.56	1
Vrouw	FALSE	TRUE	FALSE	NA	1	6.19	7
Vrouw	FALSE	TRUE	TRUE	FALSE	0.36	4.81	5
Vrouw	FALSE	TRUE	TRUE	FALSE	0.66	2.5	3
Man	FALSE	TRUE	TRUE	FALSE	0.29	5.86	6
Vrouw	FALSE	TRUE	FALSE	NA	0.37	6.77	7
Vrouw	FALSE	TRUE	TRUE	FALSE	0.48	0.51	1
Man	FALSE	TRUE	FALSE	NA	0.52	0.59	1
Man	FALSE	TRUE	TRUE	FALSE	0.27	1.96	2
Man	FALSE	TRUE	FALSE	NA	0.64	2.34	3
Man	FALSE	TRUE	TRUE	NA	0.31	0.11	0
Man	FALSE	TRUE	TRUE	FALSE	0.41	2.01	2
Vrouw	FALSE	FALSE	TRUE	NA	0.72	NA	NA
Man	FALSE	TRUE	TRUE	TRUE	1.31	1.63	3
Man	FALSE	TRUE	NA	NA	0.26	NA	NA
NA	TRUE	TRUE	NA	NA	NA	NA	NA
Vrouw	FALSE	TRUE	NA	NA	0.71	NA	NA
Vrouw	FALSE	TRUE	TRUE	TRUE	NA	NA	1
Man	FALSE	TRUE	TRUE	FALSE	0.38	0.69	1
Vrouw	FALSE	TRUE	FALSE	NA	0.63	0.35	1
Vrouw	FALSE	TRUE	NA	NA	NA	NA	NA
Vrouw	FALSE	TRUE	FALSE	NA	1.06	0.34	1
Man	FALSE	FALSE	FALSE	NA	0.35	NA	NA
Vrouw	FALSE	TRUE	FALSE	NA	1.06	-2.7	-2
Vrouw	FALSE	TRUE	FALSE	NA	0.36	0.56	1
Vrouw	FALSE	TRUE	TRUE	TRUE	0.95	4.88	6
Man	FALSE	TRUE	FALSE	NA	0.32	-0.02	0
Vrouw	FALSE	TRUE	TRUE	NA	0.31	NA	NA
Man	FALSE	TRUE	TRUE	NA	0.32	NA	NA
Man	FALSE	TRUE	TRUE	FALSE	NA	NA	NA
Vrouw	FALSE	TRUE	FALSE	NA	NA	NA	NA
Vrouw	FALSE	TRUE	TRUE	TRUE	0.32	2.76	3
Man	FALSE	TRUE	TRUE	FALSE	0.29	2.8	3
Vrouw	FALSE	TRUE	TRUE	FALSE	0.39	0.68	1
Man	FALSE	FALSE	FALSE	NA	0.32	NA	NA
Man	FALSE	TRUE	TRUE	FALSE	0.29	1.79	2
Man	FALSE	FALSE	NA	NA	NA	NA	NA
Vrouw	FALSE	TRUE	FALSE	NA	0.26	1.75	2
Vrouw	FALSE	TRUE	TRUE	FALSE	0.26	0.68	1
Man	FALSE	TRUE	FALSE	NA	0.31	4.06	4
Vrouw	FALSE	FALSE	FALSE	NA	0.46	NA	NA
Vrouw	FALSE	TRUE	TRUE	FALSE	0.81	-0.74	0
Vrouw	FALSE	TRUE	FALSE	NA	0.4	0.6	1
Vrouw	FALSE	TRUE	TRUE	TRUE	0.35	5.8	6
Man	FALSE	TRUE	FALSE	NA	0.24	0.69	1
Man	FALSE	TRUE	FALSE	FALSE	0.81	1.31	2
Man	FALSE	TRUE	FALSE	NA	0.37	0.63	1
Man	FALSE	FALSE	NA	NA	0.29	NA	NA
Vrouw	FALSE	TRUE	FALSE	NA	0.41	0.73	1
Man	FALSE	FALSE	FALSE	NA	0.34	NA	NA
Vrouw	FALSE	TRUE	FALSE	NA	0.36	1	1
Vrouw	FALSE	TRUE	TRUE	TRUE	1.07	1.1	2
Vrouw	FALSE	TRUE	TRUE	TRUE	0.36	3.11	3
Man	FALSE	TRUE	FALSE	NA	0.32	0.84	1
Vrouw	FALSE	FALSE	FALSE	NA	0.25	NA	NA
Man	FALSE	FALSE	FALSE	NA	0.44	NA	NA
NA	TRUE	TRUE	FALSE	NA	NA	NA	NA
Vrouw	FALSE	TRUE	TRUE	TRUE	0.39	0.64	1
Man	FALSE	TRUE	TRUE	TRUE	0.36	0.73	1
Man	FALSE	TRUE	FALSE	NA	0.31	-0.03	0
Man	FALSE	TRUE	TRUE	TRUE	NA	NA	3
Vrouw	FALSE	TRUE	TRUE	TRUE	0.35	0.8	1
Man	FALSE	TRUE	FALSE	NA	0.36	-0.95	-1
Vrouw	FALSE	TRUE	TRUE	TRUE	0.2	0.65	1
Vrouw	FALSE	TRUE	NA	NA	NA	NA	NA
Man	FALSE	TRUE	FALSE	NA	0.3	NA	NA
Man	FALSE	TRUE	FALSE	NA	0.29	0.74	1
Vrouw	FALSE	FALSE	FALSE	NA	0.32	NA	NA
Vrouw	FALSE	TRUE	TRUE	FALSE	1.03	2.84	4
Vrouw	FALSE	TRUE	FALSE	NA	0.37	0.89	1
Vrouw	FALSE	TRUE	FALSE	NA	0.33	0.76	1
Vrouw	FALSE	TRUE	FALSE	NA	0.37	0.49	1
Vrouw	FALSE	TRUE	FALSE	NA	0.38	5.03	5
Man	FALSE	TRUE	TRUE	FALSE	0.84	1.38	2
Man	FALSE	TRUE	TRUE	FALSE	0.43	-1.06	-1
Man	FALSE	TRUE	TRUE	TRUE	0.48	3.72	4
Vrouw	FALSE	TRUE	TRUE	TRUE	0.34	2.54	3
Vrouw	FALSE	TRUE	FALSE	NA	NA	NA	NA
Vrouw	FALSE	TRUE	TRUE	FALSE	0.33	NA	0
NA	TRUE	TRUE	NA	NA	NA	NA	NA
Vrouw	FALSE	TRUE	FALSE	NA	NA	NA	NA
Man	FALSE	TRUE	TRUE	FALSE	0.38	0.64	1
Vrouw	FALSE	FALSE	FALSE	NA	0.4	NA	NA
Man	FALSE	TRUE	TRUE	FALSE	0.27	4.86	5
Vrouw	FALSE	TRUE	TRUE	FALSE	0.62	2.22	3
Man	FALSE	TRUE	FALSE	NA	0.57	0.32	1
NA	TRUE	TRUE	FALSE	NA	NA	NA	NA
NA	TRUE	TRUE	FALSE	NA	NA	NA	NA
Vrouw	FALSE	TRUE	FALSE	NA	0.32	4.88	5
Man	FALSE	FALSE	NA	NA	0.46	NA	NA
Vrouw	FALSE	TRUE	TRUE	TRUE	0.95	0.14	1
NA	TRUE	TRUE	FALSE	NA	NA	NA	NA
Man	FALSE	TRUE	TRUE	TRUE	0.38	0.58	1
Vrouw	FALSE	TRUE	TRUE	FALSE	0.34	0.7	1
Man	FALSE	TRUE	FALSE	NA	0.21	0.08	0
NA	TRUE	TRUE	FALSE	NA	NA	NA	NA
Man	FALSE	TRUE	TRUE	TRUE	0.24	0.71	1
Vrouw	FALSE	TRUE	FALSE	NA	0.35	5.6	6
Man	FALSE	TRUE	FALSE	NA	NA	NA	NA
Man	FALSE	FALSE	FALSE	NA	0.89	NA	NA
Vrouw	FALSE	TRUE	FALSE	NA	0.26	4.59	5
Man	FALSE	TRUE	TRUE	TRUE	0.31	0.94	1
Vrouw	FALSE	TRUE	FALSE	NA	0.27	0.88	1
Man	FALSE	TRUE	FALSE	NA	0.32	-0.25	0
Man	FALSE	TRUE	TRUE	TRUE	0.37	0.66	1
Vrouw	FALSE	TRUE	TRUE	TRUE	0.35	0.54	1
Vrouw	FALSE	TRUE	TRUE	FALSE	0.97	0.89	2
Vrouw	FALSE	TRUE	FALSE	NA	NA	NA	NA
Man	FALSE	TRUE	TRUE	FALSE	0.27	2.95	3
NA	TRUE	TRUE	NA	NA	NA	NA	NA
Man	FALSE	TRUE	FALSE	FALSE	0.29	-0.97	-1
Vrouw	FALSE	TRUE	FALSE	NA	0.7	0.16	1
Man	FALSE	TRUE	FALSE	NA	0.36	1.86	2
Man	FALSE	TRUE	TRUE	TRUE	0.28	3.93	4
Vrouw	FALSE	TRUE	TRUE	FALSE	0.32	2.74	3
Vrouw	FALSE	TRUE	TRUE	TRUE	0.3	NA	0
Vrouw	TRUE	TRUE	FALSE	NA	NA	NA	NA
NA	TRUE	TRUE	NA	NA	NA	NA	NA
Vrouw	FALSE	TRUE	TRUE	TRUE	NA	NA	2
Vrouw	TRUE	TRUE	TRUE	TRUE	NA	NA	3
Man	TRUE	TRUE	FALSE	NA	NA	NA	NA
Man	FALSE	TRUE	TRUE	TRUE	0.28	3.94	4
Vrouw	FALSE	TRUE	FALSE	NA	0.3	1.8	2
Vrouw	FALSE	TRUE	TRUE	NA	NA	NA	NA
Man	FALSE	TRUE	FALSE	NA	0.38	0.66	1
Man	FALSE	TRUE	TRUE	FALSE	0.3	-0.3	0
Man	FALSE	FALSE	FALSE	NA	NA	NA	NA
Vrouw	FALSE	TRUE	TRUE	FALSE	0.35	NA	-1
Man	FALSE	TRUE	TRUE	TRUE	0.38	3.69	4
Man	FALSE	TRUE	TRUE	FALSE	0.34	0.49	1
Vrouw	FALSE	TRUE	TRUE	FALSE	0.4	4.71	5
Man	FALSE	TRUE	FALSE	NA	0.32	7.89	8
Man	FALSE	TRUE	TRUE	NA	0.33	2.87	3
Man	FALSE	TRUE	FALSE	NA	0.39	-0.24	0
Man	FALSE	TRUE	TRUE	FALSE	0.61	2.38	3
Vrouw	FALSE	TRUE	TRUE	TRUE	NA	NA	-2
Man	FALSE	TRUE	FALSE	NA	0.3	0.87	1
NA	TRUE	TRUE	FALSE	NA	NA	NA	NA
Vrouw	FALSE	TRUE	TRUE	FALSE	0.29	0.66	1
Vrouw	FALSE	TRUE	FALSE	NA	0.2	1.02	1
Man	FALSE	TRUE	FALSE	NA	1.08	3.95	5
Vrouw	FALSE	FALSE	NA	NA	NA	NA	NA
Man	FALSE	FALSE	NA	NA	0.33	NA	NA
Man	FALSE	TRUE	TRUE	NA	0.31	-0.18	0
Man	FALSE	FALSE	NA	NA	NA	NA	NA
Vrouw	FALSE	TRUE	TRUE	FALSE	0.31	0.79	1
Vrouw	FALSE	TRUE	TRUE	TRUE	0.28	6.75	7
Man	FALSE	TRUE	FALSE	NA	0.36	2.92	3
Vrouw	FALSE	TRUE	FALSE	NA	0.25	1.73	2
Man	FALSE	TRUE	FALSE	NA	0.34	0.67	1
Vrouw	FALSE	TRUE	FALSE	NA	0.28	0.65	1
NA	TRUE	TRUE	FALSE	NA	NA	NA	NA
Vrouw	FALSE	FALSE	TRUE	NA	0.92	NA	NA
Vrouw	FALSE	TRUE	FALSE	NA	0.51	4.7	5
Man	FALSE	TRUE	FALSE	NA	0.32	0.71	1
Man	FALSE	TRUE	TRUE	TRUE	0.44	0.62	1
Man	FALSE	TRUE	FALSE	NA	0.38	0.85	1
Man	FALSE	TRUE	TRUE	FALSE	0.99	0.29	1
Vrouw	FALSE	TRUE	TRUE	FALSE	0.33	0.1	0
Vrouw	FALSE	TRUE	TRUE	FALSE	0.51	NA	4
NA	TRUE	TRUE	FALSE	NA	NA	NA	NA
Vrouw	FALSE	TRUE	TRUE	FALSE	0.31	1.71	2
Man	FALSE	TRUE	TRUE	TRUE	0.71	3.72	4
Vrouw	FALSE	TRUE	FALSE	NA	0.33	4.08	4
Vrouw	FALSE	TRUE	TRUE	TRUE	0.34	1.82	2
Man	FALSE	TRUE	TRUE	TRUE	0.32	0.65	1
Vrouw	FALSE	TRUE	FALSE	NA	0.26	0.75	1
Vrouw	FALSE	TRUE	FALSE	NA	0.27	2.81	3
Vrouw	FALSE	FALSE	FALSE	NA	0.43	NA	NA
Vrouw	FALSE	FALSE	NA	NA	0.26	NA	NA
Vrouw	FALSE	FALSE	FALSE	NA	0.41	NA	NA
Vrouw	FALSE	TRUE	TRUE	FALSE	0.52	1.9	2
Vrouw	FALSE	TRUE	FALSE	NA	0.94	2.16	3
Man	FALSE	TRUE	TRUE	FALSE	0.34	-1.93	-2
Man	FALSE	TRUE	TRUE	TRUE	0.96	2.01	3
Vrouw	FALSE	TRUE	TRUE	TRUE	0.83	0.16	1
Man	FALSE	TRUE	FALSE	NA	0.96	4.84	6
Vrouw	FALSE	TRUE	TRUE	FALSE	0.4	4.7	5
NA	TRUE	TRUE	FALSE	NA	NA	NA	NA
Vrouw	FALSE	FALSE	FALSE	NA	0.25	NA	NA
Man	FALSE	TRUE	FALSE	NA	0.35	0.95	1
Man	FALSE	TRUE	TRUE	TRUE	1.03	4.96	6
Man	FALSE	FALSE	NA	NA	NA	NA	NA
Man	FALSE	FALSE	TRUE	NA	0.27	NA	NA
Vrouw	FALSE	TRUE	FALSE	NA	0.63	-0.75	0
Vrouw	FALSE	TRUE	FALSE	NA	0.35	-0.29	0
Vrouw	FALSE	TRUE	TRUE	FALSE	0.79	4.19	5
Vrouw	FALSE	FALSE	NA	NA	0.98	NA	NA
Man	FALSE	TRUE	TRUE	FALSE	0.72	2.21	3
Man	FALSE	TRUE	FALSE	NA	0.49	4.53	5
Man	FALSE	TRUE	TRUE	TRUE	0.27	0.65	1
Vrouw	FALSE	TRUE	FALSE	NA	0.41	4.75	5
Vrouw	FALSE	TRUE	FALSE	NA	0.32	0.85	1
Vrouw	FALSE	TRUE	TRUE	FALSE	0.25	NA	6
Man	FALSE	TRUE	TRUE	FALSE	0.29	1.12	1
Man	FALSE	TRUE	FALSE	NA	0.35	0.68	1
Man	FALSE	TRUE	TRUE	FALSE	0.35	-0.33	0
Vrouw	FALSE	TRUE	FALSE	NA	0.31	4.72	5
Vrouw	FALSE	TRUE	FALSE	NA	0.34	10.71	11
Man	FALSE	FALSE	TRUE	NA	0.32	NA	NA
Man	FALSE	TRUE	TRUE	FALSE	0.61	0.21	1
Vrouw	FALSE	TRUE	FALSE	NA	0.36	-1.05	-1
Man	FALSE	TRUE	FALSE	NA	0.5	2.78	3
Man	FALSE	TRUE	FALSE	NA	0.25	0.72	1
Vrouw	FALSE	TRUE	TRUE	TRUE	NA	NA	3
Man	FALSE	TRUE	TRUE	TRUE	0.97	0.33	1
Vrouw	FALSE	TRUE	FALSE	NA	0.33	0.73	1
Man	FALSE	FALSE	NA	NA	0.38	NA	NA
Vrouw	FALSE	TRUE	FALSE	NA	0.48	3.72	4
Man	FALSE	TRUE	FALSE	NA	0.46	0.65	1
Vrouw	FALSE	TRUE	TRUE	FALSE	0.39	3.85	4
Man	FALSE	FALSE	TRUE	NA	0.99	NA	NA
NA	TRUE	TRUE	NA	NA	NA	NA	NA
Man	FALSE	TRUE	TRUE	FALSE	0.34	1.88	2
Vrouw	FALSE	TRUE	FALSE	NA	0.29	0.67	1
Man	FALSE	TRUE	FALSE	NA	0.25	-0.17	0
Vrouw	FALSE	FALSE	FALSE	NA	0.25	NA	NA
Vrouw	FALSE	FALSE	TRUE	NA	0.63	NA	NA
Man	FALSE	TRUE	NA	NA	0.8	NA	NA
NA	TRUE	FALSE	FALSE	NA	NA	NA	NA
Man	FALSE	TRUE	TRUE	FALSE	0.25	4.86	5
Vrouw	FALSE	TRUE	FALSE	NA	0.31	0.54	1
Vrouw	FALSE	TRUE	FALSE	NA	0.51	0.42	1
Vrouw	FALSE	TRUE	TRUE	FALSE	0.44	0.51	1
Vrouw	FALSE	TRUE	TRUE	TRUE	0.35	0.54	1
Vrouw	FALSE	TRUE	TRUE	TRUE	0.46	0.6	1
Vrouw	FALSE	TRUE	FALSE	NA	NA	NA	NA
Vrouw	FALSE	TRUE	TRUE	TRUE	0.36	2.7	3
Vrouw	FALSE	TRUE	FALSE	NA	0.72	0.14	1
Man	FALSE	TRUE	TRUE	TRUE	0.4	0.6	1
Man	FALSE	TRUE	FALSE	NA	0.42	2.43	3
Vrouw	FALSE	FALSE	FALSE	NA	0.28	NA	NA
Vrouw	FALSE	TRUE	TRUE	FALSE	0.5	1.79	2
Man	FALSE	TRUE	TRUE	NA	0.39	0.04	0
Vrouw	FALSE	TRUE	FALSE	NA	0.56	0.59	1
Vrouw	FALSE	TRUE	FALSE	NA	0.22	NA	NA
Man	FALSE	TRUE	FALSE	NA	0.37	-0.35	0
Vrouw	FALSE	TRUE	TRUE	TRUE	0.5	2.69	3
NA	TRUE	TRUE	FALSE	NA	NA	NA	NA
Man	FALSE	TRUE	FALSE	NA	0.35	0.77	1
Vrouw	FALSE	TRUE	TRUE	TRUE	0.61	2.21	3
Vrouw	FALSE	TRUE	FALSE	NA	0.25	0.73	1
Man	FALSE	TRUE	TRUE	FALSE	0.28	0.05	0
Vrouw	FALSE	FALSE	FALSE	NA	0.87	NA	NA
Vrouw	FALSE	TRUE	TRUE	FALSE	0.5	-0.44	0
Vrouw	FALSE	TRUE	FALSE	NA	0.3	1.92	2
Man	FALSE	TRUE	FALSE	NA	0.29	6.61	7
Man	FALSE	TRUE	TRUE	FALSE	0.3	0.98	1
Vrouw	FALSE	TRUE	FALSE	NA	0.88	NA	NA
Vrouw	FALSE	FALSE	FALSE	NA	0.4	NA	NA
Vrouw	FALSE	TRUE	FALSE	NA	NA	NA	NA
Vrouw	FALSE	TRUE	FALSE	NA	0.25	0.81	1
Man	FALSE	TRUE	TRUE	FALSE	0.36	2.04	2
Vrouw	FALSE	TRUE	TRUE	FALSE	0.29	1.75	2
Vrouw	FALSE	TRUE	FALSE	NA	0.66	0.26	1
Vrouw	FALSE	TRUE	TRUE	TRUE	0.3	5.72	6
Man	FALSE	TRUE	TRUE	FALSE	0.29	0.88	1
Vrouw	FALSE	TRUE	FALSE	NA	0.43	3.62	4
Man	FALSE	TRUE	TRUE	TRUE	1.01	0.17	1
Vrouw	FALSE	TRUE	NA	NA	0.47	2.57	3
Man	FALSE	TRUE	FALSE	NA	0.25	0.1	0
NA	TRUE	TRUE	TRUE	FALSE	NA	NA	NA
Man	FALSE	TRUE	FALSE	NA	0.31	2.11	2
Man	FALSE	TRUE	FALSE	NA	0.27	6.81	7
Vrouw	FALSE	TRUE	NA	NA	0.26	0.6	1
NA	TRUE	TRUE	FALSE	NA	NA	NA	NA
Vrouw	FALSE	FALSE	FALSE	NA	0.29	NA	NA
NA	TRUE	TRUE	TRUE	FALSE	NA	NA	NA
Vrouw	FALSE	TRUE	FALSE	NA	0.29	0.65	1
Vrouw	FALSE	TRUE	NA	NA	0.3	1.79	2
Vrouw	FALSE	TRUE	FALSE	NA	NA	NA	2
Vrouw	FALSE	TRUE	TRUE	FALSE	1.17	1.09	2
Man	FALSE	TRUE	FALSE	NA	0.32	1.91	2
Vrouw	FALSE	TRUE	TRUE	FALSE	0.25	1.66	2
Vrouw	FALSE	TRUE	FALSE	NA	0.43	0.64	1
Man	FALSE	TRUE	TRUE	FALSE	0.25	1.75	2
Vrouw	FALSE	TRUE	NA	NA	0.38	6.65	7
Man	FALSE	TRUE	TRUE	FALSE	0.24	NA	3
Vrouw	FALSE	TRUE	FALSE	NA	0.26	0.9	1
Man	FALSE	TRUE	TRUE	TRUE	0.34	3.61	4
Man	FALSE	TRUE	TRUE	FALSE	0.22	6.97	7
Vrouw	FALSE	TRUE	FALSE	NA	0.33	NA	NA
Vrouw	FALSE	TRUE	TRUE	FALSE	0.61	0.14	1
Vrouw	FALSE	TRUE	FALSE	NA	0.37	0.77	1
Vrouw	FALSE	TRUE	FALSE	NA	0.32	0.86	1
NA	TRUE	FALSE	FALSE	NA	NA	NA	NA
Man	FALSE	TRUE	TRUE	FALSE	0.81	0.25	1
Vrouw	FALSE	TRUE	TRUE	FALSE	0.42	0.54	1
Man	FALSE	TRUE	TRUE	NA	0.43	0.64	1
Vrouw	FALSE	FALSE	TRUE	NA	0.92	NA	NA
Man	FALSE	TRUE	TRUE	TRUE	0.5	0.51	1
Man	FALSE	TRUE	FALSE	NA	0.49	2.51	3
Vrouw	FALSE	TRUE	FALSE	NA	0.36	4.69	5
Vrouw	FALSE	TRUE	TRUE	TRUE	1.06	1.37	2
Man	FALSE	TRUE	FALSE	NA	0.74	4.31	5
Vrouw	FALSE	TRUE	TRUE	TRUE	0.32	2.75	3
Vrouw	FALSE	TRUE	FALSE	NA	0.35	0.99	1
Vrouw	FALSE	TRUE	TRUE	FALSE	0.29	1.18	1
Man	FALSE	TRUE	NA	NA	0.28	NA	NA
Vrouw	FALSE	TRUE	TRUE	TRUE	0.34	2.47	3
Man	FALSE	TRUE	TRUE	FALSE	0.47	0.63	1
Vrouw	FALSE	TRUE	FALSE	NA	0.96	7.13	8
NA	TRUE	TRUE	TRUE	FALSE	NA	NA	NA
Man	FALSE	TRUE	FALSE	NA	0.29	0.78	1
Man	FALSE	FALSE	NA	NA	0.51	NA	NA
Man	FALSE	TRUE	TRUE	FALSE	0.28	2	2
Man	FALSE	TRUE	TRUE	FALSE	0.65	0.12	1
Man	FALSE	TRUE	FALSE	NA	0.23	4.8	5
Man	FALSE	TRUE	TRUE	FALSE	NA	NA	NA
NA	TRUE	TRUE	TRUE	NA	NA	NA	NA
NA	TRUE	TRUE	FALSE	NA	NA	NA	NA
Vrouw	FALSE	TRUE	TRUE	FALSE	0.34	NA	-1
Vrouw	FALSE	TRUE	TRUE	TRUE	0.97	0.12	1
Man	FALSE	TRUE	TRUE	FALSE	0.32	0.76	1
Vrouw	FALSE	TRUE	FALSE	NA	0.29	3.69	4
Vrouw	FALSE	TRUE	TRUE	TRUE	0.32	4.79	5
Vrouw	FALSE	FALSE	FALSE	NA	0.22	NA	NA
Man	FALSE	TRUE	FALSE	NA	0.22	NA	NA
Man	FALSE	TRUE	TRUE	FALSE	0.2	0.72	1
Man	FALSE	TRUE	TRUE	TRUE	0.38	1.84	2
Vrouw	FALSE	FALSE	NA	NA	NA	NA	NA
Man	FALSE	TRUE	FALSE	NA	0.28	0.6	1
Man	FALSE	TRUE	TRUE	NA	0.33	NA	NA
NA	TRUE	TRUE	FALSE	NA	NA	NA	NA
Vrouw	FALSE	TRUE	TRUE	TRUE	NA	NA	1
Vrouw	FALSE	TRUE	TRUE	TRUE	0.4	1.98	2
Vrouw	FALSE	TRUE	TRUE	FALSE	0.31	1.82	2
Man	FALSE	TRUE	TRUE	TRUE	0.22	0.97	1
Vrouw	FALSE	TRUE	FALSE	NA	0.34	1.92	2
Man	FALSE	TRUE	TRUE	FALSE	0.26	NA	0
Man	FALSE	TRUE	FALSE	NA	0.4	0.67	1
Man	FALSE	TRUE	TRUE	TRUE	0.68	1.59	2
Man	FALSE	TRUE	TRUE	TRUE	0.69	1.55	2
Man	FALSE	TRUE	FALSE	NA	0.45	0.45	1
Man	TRUE	TRUE	TRUE	FALSE	NA	NA	NA
Vrouw	FALSE	TRUE	TRUE	TRUE	0.31	2.15	2
Man	FALSE	TRUE	TRUE	TRUE	0.24	4.16	4
Man	FALSE	TRUE	FALSE	NA	0.34	4.02	4
Man	FALSE	TRUE	FALSE	NA	0.74	0.31	1
Vrouw	FALSE	TRUE	FALSE	NA	0.33	-0.44	0
Man	FALSE	TRUE	TRUE	NA	0.3	0.62	1
Vrouw	FALSE	TRUE	FALSE	NA	0.25	0.99	1
Vrouw	FALSE	TRUE	FALSE	NA	0.36	4.84	5
Vrouw	FALSE	TRUE	FALSE	NA	0.27	0.8	1
Vrouw	FALSE	TRUE	FALSE	NA	0.81	0.19	1
Man	FALSE	TRUE	FALSE	NA	0.26	2.66	3
Vrouw	FALSE	TRUE	FALSE	NA	0.31	-0.27	0
Vrouw	FALSE	TRUE	FALSE	NA	0.6	2.37	3
Vrouw	FALSE	TRUE	FALSE	NA	0.37	1.98	2
Vrouw	FALSE	TRUE	FALSE	NA	0.27	0.14	0
Man	FALSE	TRUE	FALSE	NA	0.25	1.71	2
Vrouw	FALSE	TRUE	FALSE	NA	0.88	2.32	3
Man	FALSE	TRUE	TRUE	TRUE	0.31	7.86	8
Vrouw	FALSE	TRUE	TRUE	NA	0.3	-0.91	-1
NA	TRUE	TRUE	FALSE	NA	NA	NA	NA
Man	FALSE	TRUE	FALSE	NA	0.37	0.65	1
Vrouw	FALSE	TRUE	TRUE	FALSE	0.25	1.65	2
Man	FALSE	TRUE	FALSE	NA	0.26	0.14	0
Vrouw	FALSE	FALSE	FALSE	NA	1	NA	NA
Vrouw	FALSE	FALSE	FALSE	NA	0.24	NA	NA
Man	FALSE	TRUE	FALSE	NA	0.26	-0.19	0
Man	FALSE	TRUE	FALSE	FALSE	0.36	3.66	4
Man	FALSE	TRUE	TRUE	TRUE	0.24	4.13	4
Man	FALSE	TRUE	FALSE	NA	0.23	-0.14	0
Vrouw	FALSE	TRUE	FALSE	NA	0.77	0.5	1
Vrouw	FALSE	TRUE	FALSE	NA	0.25	1.76	2
Man	FALSE	FALSE	FALSE	NA	NA	NA	NA
Vrouw	FALSE	TRUE	FALSE	NA	0.47	0.63	1
Vrouw	FALSE	TRUE	FALSE	NA	0.25	0.8	1
Man	FALSE	TRUE	TRUE	TRUE	0.38	4.65	5
Vrouw	FALSE	TRUE	FALSE	NA	0.36	0.89	1
Vrouw	FALSE	TRUE	TRUE	FALSE	NA	NA	NA
Vrouw	FALSE	TRUE	TRUE	TRUE	0.37	0.1	0
Vrouw	FALSE	FALSE	NA	NA	0.23	NA	NA
Vrouw	FALSE	TRUE	FALSE	NA	0.25	3.66	4
Man	FALSE	TRUE	NA	NA	NA	NA	NA
Vrouw	FALSE	TRUE	FALSE	NA	NA	NA	NA
Vrouw	FALSE	TRUE	TRUE	TRUE	0.48	0.58	1
Man	FALSE	TRUE	FALSE	NA	0.27	0.81	1
Man	FALSE	TRUE	FALSE	NA	0.41	3.82	4
Man	FALSE	FALSE	NA	NA	0.25	NA	NA
Vrouw	FALSE	TRUE	FALSE	NA	NA	NA	NA
Vrouw	FALSE	TRUE	FALSE	NA	0.32	4.8	5
Vrouw	FALSE	TRUE	FALSE	NA	0.47	0.62	1
Vrouw	FALSE	TRUE	FALSE	NA	NA	NA	NA
Vrouw	FALSE	FALSE	NA	NA	0.23	NA	NA
Vrouw	FALSE	FALSE	TRUE	NA	0.36	NA	NA
Vrouw	FALSE	TRUE	TRUE	TRUE	0.4	0.57	1
Vrouw	FALSE	TRUE	FALSE	NA	1.03	1.04	2
Vrouw	FALSE	TRUE	FALSE	NA	0.39	4.64	5
Man	FALSE	TRUE	FALSE	NA	0.9	0.21	1
Vrouw	FALSE	TRUE	FALSE	NA	0.37	0.74	1
Vrouw	FALSE	TRUE	FALSE	NA	0.28	0.72	1
Vrouw	FALSE	TRUE	FALSE	NA	NA	NA	0
Man	FALSE	TRUE	FALSE	NA	0.37	-0.21	0
Vrouw	FALSE	TRUE	TRUE	FALSE	0.23	-0.06	0
Vrouw	FALSE	TRUE	FALSE	NA	0.35	0.91	1
Vrouw	FALSE	TRUE	FALSE	NA	0.35	2.56	3
Vrouw	FALSE	TRUE	FALSE	NA	0.7	0.14	1
Vrouw	FALSE	FALSE	TRUE	NA	0.45	NA	NA
Vrouw	FALSE	TRUE	TRUE	FALSE	0.35	1.52	2
Man	FALSE	TRUE	TRUE	TRUE	0.36	0.93	1
Man	FALSE	TRUE	FALSE	NA	0.35	0.15	0
Vrouw	FALSE	TRUE	TRUE	FALSE	0.41	3.59	4
Vrouw	FALSE	TRUE	TRUE	FALSE	0.4	0.7	1
Vrouw	FALSE	TRUE	TRUE	TRUE	0.34	1.77	2
Vrouw	FALSE	TRUE	NA	NA	0.3	0.85	1
Vrouw	FALSE	TRUE	TRUE	NA	0.42	-0.32	0
Vrouw	FALSE	TRUE	FALSE	NA	0.65	0.28	1
Man	FALSE	TRUE	TRUE	TRUE	0.29	0.64	1
NA	TRUE	FALSE	NA	NA	NA	NA	NA
Vrouw	TRUE	FALSE	NA	NA	NA	NA	NA
Vrouw	FALSE	TRUE	TRUE	FALSE	0.83	0.29	1
Man	FALSE	TRUE	FALSE	NA	0.26	0.63	1
Vrouw	FALSE	FALSE	NA	NA	0.36	NA	NA
Man	FALSE	TRUE	FALSE	NA	1.37	2.66	4
Man	FALSE	TRUE	FALSE	NA	0.34	0.57	1
Vrouw	FALSE	TRUE	TRUE	TRUE	0.28	4.85	5
Vrouw	FALSE	TRUE	TRUE	TRUE	0.35	-0.11	0
Vrouw	FALSE	TRUE	FALSE	NA	0.79	3.39	4
Vrouw	FALSE	TRUE	TRUE	TRUE	0.34	2.58	3
Man	FALSE	TRUE	TRUE	NA	NA	NA	NA
Man	FALSE	TRUE	FALSE	NA	1.01	NA	NA
Man	FALSE	TRUE	FALSE	NA	0.45	3.6	4
Man	FALSE	TRUE	FALSE	NA	0.27	0.62	1
Vrouw	FALSE	TRUE	TRUE	TRUE	0.27	5.48	6
Man	FALSE	FALSE	FALSE	NA	0.39	NA	NA
NA	TRUE	TRUE	FALSE	NA	NA	NA	NA
Man	FALSE	TRUE	TRUE	FALSE	0.44	0.65	1
Vrouw	FALSE	TRUE	TRUE	TRUE	0.65	0.18	1
Vrouw	FALSE	TRUE	TRUE	TRUE	0.41	4.89	5
Vrouw	FALSE	FALSE	FALSE	NA	0.61	NA	NA
Vrouw	FALSE	TRUE	TRUE	FALSE	0.27	1.02	1
Man	FALSE	TRUE	FALSE	NA	0.18	0.66	1
Man	FALSE	TRUE	FALSE	NA	0.73	0.35	1
Man	FALSE	TRUE	FALSE	NA	0.33	0.57	1
NA	TRUE	TRUE	FALSE	NA	NA	NA	NA
Vrouw	FALSE	TRUE	FALSE	NA	0.31	-0.13	0
Vrouw	FALSE	TRUE	FALSE	NA	0.28	5.81	6
Vrouw	FALSE	TRUE	TRUE	FALSE	0.37	0.06	0
Man	FALSE	TRUE	TRUE	TRUE	0.97	3.11	4
Man	FALSE	TRUE	TRUE	NA	0.95	0.06	1
Vrouw	FALSE	FALSE	FALSE	NA	1.05	NA	NA
NA	TRUE	TRUE	TRUE	FALSE	NA	NA	NA
Man	FALSE	TRUE	FALSE	NA	0.43	0.59	1
Vrouw	FALSE	FALSE	NA	NA	0.22	NA	NA
Vrouw	FALSE	TRUE	FALSE	NA	NA	NA	NA
Man	FALSE	TRUE	FALSE	NA	0.34	0.72	1
Vrouw	FALSE	TRUE	FALSE	NA	NA	NA	NA
Vrouw	FALSE	TRUE	TRUE	FALSE	0.24	0.69	1
Man	FALSE	TRUE	TRUE	NA	0.3	NA	NA
Man	FALSE	TRUE	FALSE	NA	0.36	4.83	5
Vrouw	FALSE	FALSE	FALSE	NA	0.31	NA	NA
Vrouw	FALSE	TRUE	TRUE	FALSE	0.36	2.91	3
Man	FALSE	TRUE	TRUE	FALSE	0.35	0.67	1
Man	FALSE	TRUE	FALSE	NA	0.35	1.06	1
Man	FALSE	TRUE	FALSE	NA	0.67	-0.79	0
Man	FALSE	TRUE	FALSE	FALSE	0.2	0.6	1
NA	TRUE	TRUE	FALSE	NA	NA	NA	NA
Man	FALSE	TRUE	FALSE	NA	0.37	0.39	1
Man	FALSE	TRUE	TRUE	FALSE	0.33	0.57	1
Vrouw	FALSE	TRUE	TRUE	FALSE	0.84	NA	-1
Vrouw	FALSE	TRUE	FALSE	NA	0.33	0.91	1
Vrouw	FALSE	TRUE	TRUE	FALSE	0.24	0.71	1
Man	FALSE	TRUE	TRUE	TRUE	0.26	NA	3
Vrouw	FALSE	TRUE	FALSE	NA	0.3	0.99	1
Man	FALSE	TRUE	FALSE	FALSE	0.32	1.9	2
Man	FALSE	TRUE	TRUE	NA	0.24	-0.88	-1
Man	TRUE	TRUE	TRUE	TRUE	NA	NA	1
Man	FALSE	FALSE	TRUE	NA	0.36	NA	NA
Man	FALSE	FALSE	FALSE	NA	0.3	NA	NA
Man	FALSE	TRUE	FALSE	NA	0.31	0.8	1
Vrouw	FALSE	FALSE	FALSE	NA	0.34	NA	NA
Vrouw	FALSE	TRUE	FALSE	FALSE	0.4	1.98	2
Man	FALSE	TRUE	FALSE	NA	0.26	4.84	5
Vrouw	FALSE	TRUE	FALSE	NA	1.07	4.94	6
Man	FALSE	TRUE	FALSE	NA	0.33	NA	NA
Man	FALSE	TRUE	TRUE	FALSE	0.36	3.84	4
Man	FALSE	TRUE	FALSE	NA	0.31	0.12	0
Vrouw	FALSE	TRUE	FALSE	NA	0.34	0.61	1
Man	FALSE	FALSE	TRUE	NA	0.41	NA	NA
Vrouw	FALSE	TRUE	FALSE	NA	0.93	0.2	1
Vrouw	FALSE	TRUE	TRUE	FALSE	0.83	0.27	1
Vrouw	FALSE	TRUE	FALSE	NA	0.62	0.63	1
NA	TRUE	TRUE	FALSE	NA	NA	NA	NA
Man	FALSE	FALSE	NA	NA	0.33	NA	NA
Man	FALSE	TRUE	TRUE	FALSE	0.24	2.95	3
Man	FALSE	TRUE	FALSE	NA	0.22	3.65	4
Man	FALSE	TRUE	TRUE	FALSE	0.31	0.78	1
Man	FALSE	TRUE	TRUE	TRUE	0.9	1.11	2
Man	FALSE	FALSE	TRUE	NA	0.81	NA	NA
Vrouw	FALSE	TRUE	FALSE	NA	0.41	NA	NA
Man	FALSE	TRUE	TRUE	TRUE	0.25	3.65	4
Man	FALSE	FALSE	TRUE	NA	0.6	NA	NA
Vrouw	FALSE	FALSE	TRUE	NA	0.32	NA	NA
Vrouw	FALSE	TRUE	TRUE	TRUE	0.51	1.71	2
Man	FALSE	TRUE	TRUE	TRUE	0.45	2.83	3
Man	FALSE	FALSE	FALSE	NA	0.33	NA	NA
Vrouw	FALSE	TRUE	TRUE	TRUE	0.42	2.84	3
NA	TRUE	TRUE	FALSE	NA	NA	NA	1
Vrouw	FALSE	TRUE	TRUE	FALSE	0.32	6.56	7
Vrouw	FALSE	TRUE	TRUE	TRUE	0.34	0.6	1
Vrouw	FALSE	TRUE	FALSE	NA	0.34	NA	NA
Vrouw	FALSE	TRUE	FALSE	NA	0.88	0.15	1
NA	TRUE	TRUE	TRUE	TRUE	NA	NA	3
Man	FALSE	TRUE	FALSE	NA	NA	NA	1
Vrouw	FALSE	TRUE	TRUE	FALSE	0.36	1.54	2
Vrouw	FALSE	TRUE	TRUE	TRUE	0.84	0.22	1
Vrouw	FALSE	TRUE	FALSE	NA	NA	NA	NA
Man	FALSE	TRUE	FALSE	NA	0.26	-0.2	0
Vrouw	FALSE	TRUE	FALSE	NA	0.21	NA	NA
Man	FALSE	TRUE	FALSE	NA	0.42	0.66	1
Man	FALSE	TRUE	TRUE	FALSE	0.34	NA	3
Vrouw	FALSE	TRUE	TRUE	TRUE	0.35	NA	2
NA	TRUE	TRUE	FALSE	NA	NA	NA	NA
Man	FALSE	TRUE	TRUE	TRUE	0.3	1.88	2
Man	FALSE	TRUE	TRUE	NA	0.38	0.05	0
Man	FALSE	TRUE	FALSE	NA	NA	NA	NA
Vrouw	FALSE	TRUE	TRUE	NA	0.34	NA	NA
Vrouw	FALSE	TRUE	TRUE	TRUE	0.35	0.77	1
Man	FALSE	FALSE	FALSE	NA	0.35	NA	NA
Man	FALSE	TRUE	TRUE	FALSE	0.3	1.91	2
Vrouw	FALSE	TRUE	TRUE	TRUE	0.34	2.85	3
Man	FALSE	FALSE	FALSE	NA	NA	NA	NA
Vrouw	FALSE	TRUE	FALSE	NA	NA	NA	NA
Man	FALSE	TRUE	TRUE	FALSE	0.22	0.08	0
Man	FALSE	TRUE	FALSE	NA	0.8	NA	NA
Vrouw	FALSE	TRUE	TRUE	TRUE	0.27	0.73	1
Vrouw	FALSE	TRUE	TRUE	FALSE	0.31	0.43	1
Vrouw	FALSE	TRUE	TRUE	FALSE	0.31	0.6	1
Vrouw	FALSE	TRUE	TRUE	FALSE	NA	NA	NA
Man	FALSE	TRUE	TRUE	FALSE	0.35	-0.26	0
Vrouw	FALSE	TRUE	FALSE	NA	0.61	0.53	1
Vrouw	FALSE	TRUE	FALSE	NA	0.36	1.97	2
Man	FALSE	TRUE	FALSE	NA	0.81	NA	NA
Vrouw	FALSE	FALSE	NA	NA	0.35	NA	NA
Man	FALSE	TRUE	TRUE	FALSE	0.35	-0.31	0
Vrouw	FALSE	TRUE	FALSE	NA	0.24	NA	NA
Vrouw	FALSE	TRUE	FALSE	NA	0.25	4.86	5
Vrouw	FALSE	TRUE	TRUE	TRUE	0.31	2.77	3
Man	FALSE	TRUE	FALSE	FALSE	0.33	2.03	2
Vrouw	FALSE	TRUE	TRUE	FALSE	0.29	NA	1
Man	FALSE	TRUE	FALSE	NA	NA	NA	2
Vrouw	FALSE	TRUE	FALSE	NA	0.95	2.86	4
Man	FALSE	TRUE	FALSE	FALSE	0.19	0.07	0
Man	FALSE	TRUE	TRUE	TRUE	0.71	0.27	1
Man	FALSE	FALSE	FALSE	NA	0.26	NA	NA
Vrouw	FALSE	TRUE	TRUE	TRUE	0.33	0.57	1
Man	FALSE	TRUE	FALSE	NA	0.5	4.76	5
Man	FALSE	TRUE	TRUE	FALSE	0.29	0.79	1
Vrouw	FALSE	TRUE	FALSE	NA	0.31	-0.84	-1
Vrouw	FALSE	TRUE	TRUE	FALSE	0.32	-0.28	0
Vrouw	FALSE	TRUE	TRUE	NA	0.31	1.95	2
Vrouw	FALSE	TRUE	FALSE	NA	0.22	0.82	1
Vrouw	FALSE	TRUE	TRUE	FALSE	0.25	2.78	3
Vrouw	FALSE	TRUE	FALSE	NA	0.48	0.8	1
Vrouw	FALSE	TRUE	FALSE	NA	0.29	-0.2	0
Vrouw	FALSE	TRUE	FALSE	NA	0.32	NA	NA
Man	FALSE	FALSE	FALSE	NA	0.8	NA	NA
Vrouw	FALSE	TRUE	FALSE	NA	0.6	1.62	2
Vrouw	FALSE	TRUE	FALSE	NA	0.48	2.84	3
Man	FALSE	FALSE	TRUE	NA	0.28	NA	NA
Man	FALSE	TRUE	FALSE	NA	0.37	0.92	1
Man	FALSE	TRUE	FALSE	NA	0.43	2.66	3
Vrouw	FALSE	TRUE	FALSE	NA	0.94	4.97	6
Vrouw	FALSE	TRUE	FALSE	NA	0.8	4.14	5
Man	FALSE	TRUE	FALSE	NA	0.65	1.44	2
Vrouw	FALSE	TRUE	TRUE	FALSE	0.8	NA	3
Vrouw	FALSE	TRUE	FALSE	TRUE	0.32	4.6	5
Man	FALSE	TRUE	TRUE	FALSE	0.29	4.64	5
Vrouw	FALSE	TRUE	TRUE	FALSE	0.42	1.03	1
Man	FALSE	TRUE	FALSE	NA	0.72	2.15	3
Man	FALSE	TRUE	FALSE	NA	0.44	4.42	5
Vrouw	FALSE	TRUE	FALSE	NA	0.53	0.59	1
Vrouw	FALSE	TRUE	FALSE	NA	0.44	3.37	4
Vrouw	FALSE	FALSE	TRUE	NA	0.63	NA	NA
Man	FALSE	TRUE	FALSE	NA	NA	NA	NA
Vrouw	FALSE	TRUE	FALSE	NA	0.96	1.09	2
Man	FALSE	TRUE	FALSE	NA	0.57	0.56	1
Vrouw	FALSE	FALSE	NA	NA	1.11	NA	NA
Man	FALSE	TRUE	TRUE	TRUE	0.4	0.57	1
Man	FALSE	TRUE	FALSE	NA	0.68	0.52	1
Vrouw	FALSE	TRUE	TRUE	TRUE	NA	NA	4
Vrouw	FALSE	TRUE	TRUE	FALSE	0.41	2.93	3
Man	FALSE	TRUE	TRUE	TRUE	0.21	0.66	1
Man	TRUE	TRUE	TRUE	FALSE	NA	NA	NA
Vrouw	FALSE	TRUE	FALSE	NA	0.38	-1.31	-1
NA	TRUE	TRUE	FALSE	NA	NA	NA	NA
Man	FALSE	TRUE	TRUE	FALSE	0.27	NA	0
Man	FALSE	TRUE	TRUE	TRUE	0.42	3.63	4
NA	TRUE	TRUE	FALSE	NA	NA	NA	NA
Vrouw	FALSE	TRUE	TRUE	FALSE	0.38	0.85	1
Man	FALSE	TRUE	FALSE	NA	0.26	12.97	13
Man	FALSE	TRUE	FALSE	NA	1.06	6.2	7
Man	FALSE	TRUE	TRUE	TRUE	0.42	NA	4
Man	FALSE	TRUE	FALSE	NA	0.31	2.76	3
Vrouw	FALSE	FALSE	FALSE	NA	0.29	NA	NA
Man	FALSE	TRUE	NA	NA	0.34	NA	NA
Vrouw	FALSE	FALSE	NA	NA	NA	NA	NA
Man	FALSE	TRUE	FALSE	NA	0.23	NA	NA
Vrouw	FALSE	TRUE	TRUE	NA	0.38	-0.15	0
Vrouw	FALSE	TRUE	FALSE	NA	0.19	0.63	1
Man	FALSE	TRUE	TRUE	FALSE	0.32	0.78	1
Vrouw	FALSE	FALSE	FALSE	NA	0.36	NA	NA
Man	FALSE	TRUE	FALSE	NA	0.31	NA	NA
Vrouw	FALSE	TRUE	TRUE	FALSE	0.31	0.55	1
Vrouw	FALSE	TRUE	TRUE	TRUE	0.65	2.74	3
Vrouw	TRUE	TRUE	FALSE	NA	NA	NA	NA
Man	FALSE	TRUE	FALSE	NA	0.25	2.53	3
Man	FALSE	FALSE	TRUE	NA	1.12	NA	NA
Man	FALSE	TRUE	TRUE	TRUE	0.29	6.57	7
Vrouw	FALSE	TRUE	TRUE	FALSE	0.23	2.68	3
Vrouw	FALSE	TRUE	FALSE	NA	0.92	-0.81	0
Vrouw	FALSE	TRUE	FALSE	NA	0.43	1.64	2
Man	FALSE	TRUE	FALSE	NA	0.34	-1.35	-1
Vrouw	FALSE	TRUE	FALSE	NA	0.45	0.51	1
Man	FALSE	TRUE	FALSE	NA	0.36	6.59	7
Man	FALSE	FALSE	NA	NA	0.95	NA	NA
Vrouw	FALSE	TRUE	TRUE	TRUE	0.3	4.8	5
Man	FALSE	TRUE	FALSE	NA	0.29	0.69	1
NA	TRUE	FALSE	FALSE	NA	NA	NA	NA
Man	FALSE	TRUE	FALSE	NA	0.41	0.72	1
Vrouw	FALSE	TRUE	FALSE	NA	0.31	2.96	3
Vrouw	FALSE	TRUE	TRUE	TRUE	0.93	0.9	2
Vrouw	FALSE	TRUE	TRUE	FALSE	0.28	4.82	5
Vrouw	FALSE	TRUE	FALSE	NA	NA	NA	NA
Man	FALSE	TRUE	TRUE	TRUE	0.41	3.75	4
Man	FALSE	TRUE	FALSE	NA	0.29	1.58	2
Man	FALSE	TRUE	TRUE	FALSE	0.38	NA	2
Vrouw	FALSE	TRUE	TRUE	FALSE	0.29	2.95	3
Man	FALSE	TRUE	FALSE	NA	NA	NA	1
Man	FALSE	TRUE	FALSE	NA	0.93	NA	NA
Man	FALSE	TRUE	TRUE	FALSE	1.25	NA	NA
Vrouw	FALSE	TRUE	TRUE	TRUE	0.47	0.56	1
Man	FALSE	TRUE	TRUE	FALSE	0.37	NA	2
Vrouw	FALSE	TRUE	TRUE	TRUE	0.4	0.62	1
Vrouw	FALSE	TRUE	FALSE	NA	0.21	4.9	5
Vrouw	FALSE	TRUE	FALSE	NA	0.28	0.52	1
Man	FALSE	TRUE	FALSE	NA	0.25	0.05	0
NA	TRUE	TRUE	FALSE	NA	NA	NA	NA
Vrouw	FALSE	TRUE	FALSE	NA	0.38	0.59	1
Man	FALSE	TRUE	FALSE	NA	0.34	1.88	2
Man	FALSE	TRUE	TRUE	FALSE	0.51	0.62	1
Vrouw	FALSE	TRUE	TRUE	FALSE	0.3	0.67	1
Vrouw	TRUE	TRUE	TRUE	TRUE	NA	NA	5
Vrouw	FALSE	TRUE	TRUE	TRUE	0.35	3.58	4
Man	FALSE	FALSE	TRUE	NA	0.21	NA	NA
Vrouw	FALSE	TRUE	TRUE	FALSE	0.49	1.74	2
Vrouw	FALSE	TRUE	FALSE	NA	0.42	1.63	2
Man	FALSE	TRUE	TRUE	FALSE	NA	NA	3
Man	FALSE	TRUE	TRUE	TRUE	0.33	-0.22	0
Vrouw	FALSE	TRUE	TRUE	FALSE	0.94	3.02	4
Man	FALSE	TRUE	FALSE	NA	0.23	0.09	0
NA	TRUE	TRUE	NA	NA	NA	NA	NA
Vrouw	FALSE	TRUE	FALSE	FALSE	0.89	1.06	2
Vrouw	FALSE	TRUE	TRUE	TRUE	0.36	2.08	2
Man	FALSE	TRUE	FALSE	NA	0.43	0.68	1
Vrouw	FALSE	TRUE	TRUE	FALSE	0.29	0.9	1
Man	FALSE	TRUE	FALSE	NA	0.61	7.48	8
Vrouw	FALSE	TRUE	FALSE	FALSE	0.24	0.67	1
Man	FALSE	TRUE	TRUE	NA	0.45	0.63	1
Man	FALSE	TRUE	TRUE	TRUE	NA	NA	1
Vrouw	FALSE	TRUE	FALSE	NA	NA	NA	NA
Vrouw	FALSE	TRUE	TRUE	TRUE	0.27	0.74	1
Vrouw	FALSE	TRUE	FALSE	NA	0.33	0.64	1
Vrouw	FALSE	TRUE	FALSE	NA	0.89	0.37	1
NA	TRUE	TRUE	TRUE	TRUE	NA	NA	0
Vrouw	FALSE	TRUE	FALSE	NA	0.31	3.75	4
Vrouw	FALSE	TRUE	FALSE	NA	0.28	NA	NA
Man	FALSE	TRUE	TRUE	TRUE	0.9	0.9	2
Man	FALSE	TRUE	FALSE	NA	NA	NA	1
Man	FALSE	TRUE	FALSE	NA	NA	NA	NA
Vrouw	FALSE	TRUE	FALSE	NA	NA	NA	NA
Vrouw	FALSE	TRUE	TRUE	TRUE	0.5	2.64	3
NA	TRUE	TRUE	TRUE	TRUE	NA	NA	3
Vrouw	FALSE	TRUE	TRUE	FALSE	0.35	0.69	1
NA	TRUE	TRUE	FALSE	NA	NA	NA	NA
Man	FALSE	TRUE	TRUE	NA	0.27	NA	NA
NA	TRUE	TRUE	FALSE	NA	NA	NA	NA
Man	FALSE	TRUE	FALSE	NA	NA	NA	NA
Man	FALSE	FALSE	TRUE	NA	0.23	NA	NA
Vrouw	FALSE	TRUE	FALSE	NA	0.42	1.72	2
Vrouw	FALSE	TRUE	FALSE	NA	0.32	2.68	3
Vrouw	FALSE	TRUE	FALSE	NA	0.42	3.63	4
Vrouw	FALSE	TRUE	FALSE	NA	0.32	2.69	3
Vrouw	FALSE	TRUE	FALSE	NA	0.33	0.77	1
Man	FALSE	TRUE	FALSE	NA	0.27	0.75	1
NA	TRUE	TRUE	TRUE	FALSE	NA	NA	NA
Vrouw	FALSE	TRUE	FALSE	NA	0.38	NA	NA
Vrouw	FALSE	TRUE	FALSE	NA	0.36	1.65	2
Vrouw	FALSE	TRUE	TRUE	FALSE	0.41	3.6	4
Vrouw	TRUE	TRUE	FALSE	NA	NA	NA	NA
Vrouw	FALSE	TRUE	FALSE	NA	0.3	7.73	8
Man	FALSE	FALSE	TRUE	NA	NA	NA	NA
Man	FALSE	TRUE	FALSE	NA	0.75	0.34	1
Vrouw	FALSE	TRUE	TRUE	FALSE	0.35	0.74	1
Vrouw	FALSE	TRUE	FALSE	NA	0.3	6.83	7
Vrouw	FALSE	FALSE	FALSE	NA	0.22	NA	NA
Man	FALSE	TRUE	TRUE	FALSE	1	0.29	1
Man	FALSE	TRUE	FALSE	NA	0.96	1.95	3
Man	FALSE	TRUE	TRUE	FALSE	0.34	1.72	2
Man	FALSE	TRUE	TRUE	TRUE	1.02	1	2
Vrouw	FALSE	TRUE	TRUE	FALSE	0.28	1.16	1
Vrouw	FALSE	TRUE	TRUE	TRUE	0.35	0.88	1
Man	FALSE	TRUE	TRUE	FALSE	0.27	4.89	5
Man	FALSE	TRUE	FALSE	NA	0.89	5.08	6
Man	TRUE	TRUE	TRUE	TRUE	NA	NA	1
Vrouw	FALSE	TRUE	FALSE	NA	0.25	2.01	2
Man	FALSE	TRUE	FALSE	NA	0.34	0.98	1
Vrouw	FALSE	TRUE	FALSE	NA	0.27	0.59	1
NA	FALSE	TRUE	TRUE	TRUE	NA	NA	5
NA	TRUE	TRUE	TRUE	FALSE	NA	NA	NA
Man	FALSE	TRUE	TRUE	FALSE	0.35	-0.37	0
Vrouw	FALSE	TRUE	TRUE	FALSE	0.2	0.64	1
Vrouw	FALSE	TRUE	FALSE	NA	0.23	5.11	5
Vrouw	FALSE	TRUE	FALSE	NA	0.4	7.6	8
Vrouw	FALSE	TRUE	FALSE	NA	NA	NA	NA
Man	FALSE	TRUE	FALSE	NA	0.41	4.65	5
Vrouw	FALSE	TRUE	FALSE	NA	1.35	2.65	4
Vrouw	FALSE	TRUE	TRUE	TRUE	0.24	1.11	1
Vrouw	FALSE	TRUE	TRUE	TRUE	0.28	1.79	2
Vrouw	FALSE	FALSE	FALSE	NA	NA	NA	NA
Man	FALSE	TRUE	TRUE	FALSE	0.3	0.54	1
Vrouw	FALSE	FALSE	NA	NA	1.37	NA	NA
Man	FALSE	TRUE	FALSE	NA	0.96	NA	NA
Man	FALSE	TRUE	FALSE	NA	0.28	0.72	1
Vrouw	FALSE	FALSE	FALSE	NA	0.47	NA	NA
Man	FALSE	FALSE	FALSE	NA	1.04	NA	NA
Man	FALSE	TRUE	TRUE	FALSE	0.52	2.6	3
Man	FALSE	TRUE	FALSE	NA	0.32	-0.93	-1
Vrouw	FALSE	TRUE	FALSE	NA	NA	NA	NA
Man	FALSE	TRUE	FALSE	NA	0.9	NA	NA
Vrouw	FALSE	TRUE	TRUE	TRUE	0.44	NA	1
Man	FALSE	TRUE	TRUE	TRUE	0.44	0.67	1
NA	TRUE	TRUE	FALSE	NA	NA	NA	NA
Man	FALSE	TRUE	FALSE	NA	0.25	-0.27	0
Vrouw	FALSE	TRUE	TRUE	FALSE	0.22	0.12	0
Man	FALSE	TRUE	FALSE	NA	0.92	5.04	6
Vrouw	FALSE	TRUE	TRUE	TRUE	0.19	NA	7
Man	FALSE	TRUE	FALSE	NA	NA	NA	NA
Vrouw	FALSE	TRUE	TRUE	NA	1.32	2.77	4
Vrouw	FALSE	TRUE	TRUE	TRUE	1.06	2.73	4
Man	FALSE	FALSE	TRUE	NA	0.34	NA	NA
Vrouw	FALSE	FALSE	TRUE	NA	0.26	NA	NA
Man	FALSE	FALSE	FALSE	NA	0.33	NA	NA
Vrouw	FALSE	TRUE	TRUE	TRUE	0.35	6.66	7
Vrouw	FALSE	TRUE	FALSE	NA	0.33	4.77	5
Man	FALSE	FALSE	NA	NA	1.03	NA	NA
Man	FALSE	TRUE	FALSE	NA	0.31	NA	NA
Man	FALSE	TRUE	TRUE	TRUE	0.35	2.55	3
NA	TRUE	FALSE	NA	NA	NA	NA	NA
Man	FALSE	TRUE	FALSE	NA	0.28	2.71	3
Vrouw	FALSE	TRUE	FALSE	NA	0.31	2.91	3
Man	FALSE	TRUE	TRUE	FALSE	0.31	0.68	1
Man	FALSE	TRUE	FALSE	NA	0.67	0.18	1
Vrouw	FALSE	TRUE	NA	NA	0.29	3.85	4
Vrouw	FALSE	TRUE	FALSE	NA	0.25	1.98	2
Vrouw	FALSE	TRUE	FALSE	NA	0.29	0.08	0
Vrouw	FALSE	TRUE	TRUE	FALSE	0.5	2.63	3
Man	FALSE	TRUE	TRUE	TRUE	0.3	0.04	0
Man	FALSE	TRUE	TRUE	FALSE	0.41	0.46	1
Vrouw	FALSE	TRUE	FALSE	NA	0.4	2.01	2
Man	FALSE	TRUE	FALSE	NA	0.61	0.57	1
Man	FALSE	FALSE	FALSE	NA	0.27	NA	NA
Vrouw	FALSE	TRUE	FALSE	NA	1.03	NA	NA
Man	FALSE	FALSE	NA	NA	0.42	NA	NA
Vrouw	FALSE	TRUE	TRUE	TRUE	0.36	NA	1
Man	FALSE	TRUE	FALSE	NA	0.32	-0.14	0
Man	FALSE	TRUE	FALSE	NA	0.27	6.67	7
Man	FALSE	TRUE	FALSE	NA	0.24	2.73	3
Man	FALSE	TRUE	TRUE	FALSE	0.36	3	3
Man	FALSE	TRUE	TRUE	FALSE	0.5	0.9	1
Man	FALSE	TRUE	TRUE	FALSE	1.12	7.02	8
Man	FALSE	TRUE	NA	NA	0.31	NA	NA
Vrouw	FALSE	TRUE	TRUE	FALSE	0.67	NA	1
Vrouw	FALSE	TRUE	FALSE	NA	0.28	NA	NA
Vrouw	FALSE	TRUE	TRUE	TRUE	1.01	1.23	2
Vrouw	FALSE	TRUE	FALSE	NA	0.28	6	6
Man	FALSE	TRUE	FALSE	NA	0.3	NA	NA
Vrouw	FALSE	FALSE	TRUE	NA	0.24	NA	NA
Vrouw	FALSE	TRUE	FALSE	NA	0.34	3.97	4
Man	FALSE	FALSE	NA	NA	0.5	NA	NA
Vrouw	FALSE	TRUE	TRUE	TRUE	0.38	0.56	1
Man	FALSE	TRUE	TRUE	TRUE	0.31	2.79	3
Man	TRUE	TRUE	FALSE	NA	NA	NA	NA
Man	FALSE	TRUE	FALSE	NA	0.28	0.89	1
Man	FALSE	TRUE	FALSE	NA	0.91	0.3	1
Man	FALSE	TRUE	FALSE	NA	0.64	1.34	2
Vrouw	FALSE	TRUE	FALSE	NA	0.43	2.59	3
Man	FALSE	FALSE	TRUE	NA	0.3	NA	NA
NA	FALSE	TRUE	TRUE	NA	NA	NA	NA
Man	FALSE	TRUE	FALSE	NA	0.85	2.41	3
Man	FALSE	TRUE	TRUE	TRUE	1	0.91	2
Man	FALSE	TRUE	TRUE	FALSE	0.72	0.2	1
Man	FALSE	TRUE	FALSE	NA	0.25	0.13	0
NA	TRUE	TRUE	FALSE	NA	NA	NA	NA
Vrouw	FALSE	TRUE	TRUE	FALSE	0.34	-0.93	-1
NA	TRUE	TRUE	FALSE	NA	NA	NA	NA
Man	FALSE	TRUE	TRUE	TRUE	0.28	1.65	2
Man	FALSE	TRUE	FALSE	NA	NA	NA	NA
Man	FALSE	TRUE	FALSE	NA	0.46	1.66	2
Man	FALSE	TRUE	TRUE	FALSE	NA	NA	NA
NA	TRUE	TRUE	FALSE	NA	NA	NA	NA
Vrouw	FALSE	TRUE	NA	NA	NA	NA	NA
Man	FALSE	TRUE	TRUE	NA	0.26	0.06	0
Man	FALSE	TRUE	FALSE	NA	0.65	0.15	1
Man	FALSE	TRUE	FALSE	NA	0.31	2.92	3
Vrouw	FALSE	TRUE	FALSE	NA	0.43	0.55	1
Vrouw	FALSE	TRUE	FALSE	NA	0.31	NA	NA
Vrouw	FALSE	TRUE	TRUE	TRUE	0.71	2.32	3
Man	FALSE	TRUE	FALSE	NA	0.77	0.34	1
Man	TRUE	FALSE	NA	NA	NA	NA	NA
Man	FALSE	TRUE	TRUE	TRUE	0.38	0.84	1
NA	TRUE	TRUE	FALSE	NA	NA	NA	NA
Man	FALSE	TRUE	FALSE	NA	1.01	1.1	2
Man	FALSE	FALSE	FALSE	NA	0.23	NA	NA
Vrouw	FALSE	FALSE	FALSE	NA	0.32	NA	NA
Vrouw	FALSE	TRUE	TRUE	FALSE	0.31	0.77	1
Man	FALSE	TRUE	FALSE	NA	0.29	0.66	1
Man	FALSE	TRUE	TRUE	FALSE	0.83	0.08	1
Vrouw	FALSE	TRUE	TRUE	TRUE	0.32	2.85	3
Vrouw	FALSE	TRUE	FALSE	NA	0.3	1.9	2
Man	FALSE	FALSE	FALSE	NA	0.29	NA	NA
Vrouw	FALSE	TRUE	FALSE	NA	1.07	1.83	3
Vrouw	FALSE	TRUE	TRUE	FALSE	0.22	0.06	0
Vrouw	FALSE	TRUE	TRUE	TRUE	0.25	3.74	4
Vrouw	FALSE	TRUE	TRUE	NA	NA	NA	NA
Man	FALSE	TRUE	FALSE	NA	0.38	4.74	5
Vrouw	FALSE	TRUE	FALSE	NA	NA	NA	NA
Vrouw	FALSE	TRUE	TRUE	TRUE	0.43	1.51	2
Man	FALSE	TRUE	TRUE	TRUE	0.26	1.75	2
Vrouw	FALSE	TRUE	FALSE	NA	0.43	1.67	2
Vrouw	TRUE	TRUE	TRUE	FALSE	NA	NA	NA
Vrouw	FALSE	TRUE	TRUE	FALSE	0.3	0.68	1
Man	FALSE	TRUE	FALSE	NA	0.3	0.51	1
Man	FALSE	TRUE	TRUE	TRUE	0.34	0.76	1
Vrouw	FALSE	TRUE	FALSE	NA	NA	NA	NA
Man	FALSE	FALSE	NA	NA	0.33	NA	NA
Man	FALSE	FALSE	FALSE	NA	0.31	NA	NA
Man	FALSE	FALSE	NA	NA	0.24	NA	NA
Man	FALSE	TRUE	FALSE	NA	0.77	0.51	1
Man	FALSE	TRUE	TRUE	FALSE	0.33	NA	3
Vrouw	FALSE	FALSE	TRUE	NA	0.27	NA	NA
Vrouw	FALSE	TRUE	FALSE	NA	0.29	1.94	2
Man	FALSE	FALSE	TRUE	NA	0.91	NA	NA
Vrouw	FALSE	TRUE	FALSE	NA	0.72	0.25	1
Man	FALSE	FALSE	FALSE	NA	0.29	NA	NA
Man	FALSE	TRUE	TRUE	FALSE	0.46	2.69	3
Man	FALSE	TRUE	FALSE	NA	0.85	0.23	1
Man	FALSE	TRUE	TRUE	TRUE	0.27	0.68	1
Vrouw	FALSE	TRUE	TRUE	FALSE	0.95	2.22	3
Man	FALSE	TRUE	FALSE	NA	0.42	2.59	3
Man	TRUE	TRUE	FALSE	NA	NA	NA	NA
Vrouw	FALSE	TRUE	FALSE	NA	0.19	0.95	1
NA	TRUE	TRUE	FALSE	NA	NA	NA	NA
Man	FALSE	FALSE	NA	NA	0.36	NA	NA
Vrouw	FALSE	TRUE	TRUE	FALSE	0.34	0.91	1
Vrouw	TRUE	TRUE	NA	NA	NA	NA	NA
Vrouw	FALSE	TRUE	FALSE	NA	0.5	0.86	1
Vrouw	FALSE	TRUE	FALSE	NA	0.32	0.71	1
Vrouw	FALSE	TRUE	TRUE	TRUE	0.35	1.92	2
Man	FALSE	TRUE	FALSE	NA	0.31	1.1	1
Vrouw	FALSE	TRUE	TRUE	TRUE	0.88	0.13	1
Man	FALSE	FALSE	FALSE	NA	1.3	NA	NA
Man	FALSE	TRUE	FALSE	NA	0.28	4.95	5
Man	FALSE	TRUE	FALSE	NA	0.42	0.7	1
Man	FALSE	TRUE	TRUE	FALSE	0.36	0.86	1
Man	FALSE	FALSE	FALSE	NA	0.27	NA	NA
Vrouw	FALSE	TRUE	TRUE	FALSE	0.33	0.92	1
Vrouw	FALSE	TRUE	TRUE	FALSE	0.28	0.05	0
Man	FALSE	TRUE	FALSE	FALSE	0.34	0.12	0
Vrouw	FALSE	TRUE	FALSE	NA	0.34	0.8	1
Man	FALSE	TRUE	FALSE	NA	0.27	4.86	5
Vrouw	FALSE	TRUE	TRUE	FALSE	0.29	2.99	3
Man	FALSE	FALSE	TRUE	NA	0.26	NA	NA
Vrouw	FALSE	TRUE	TRUE	TRUE	0.47	4.67	5
Man	FALSE	TRUE	TRUE	FALSE	NA	NA	NA
Man	FALSE	TRUE	NA	NA	NA	NA	NA
Vrouw	FALSE	TRUE	FALSE	NA	0.26	0.58	1
Vrouw	FALSE	TRUE	FALSE	NA	0.3	0.93	1
Man	FALSE	TRUE	FALSE	NA	0.65	2.26	3
Man	FALSE	TRUE	FALSE	NA	0.31	2.53	3
Man	FALSE	TRUE	TRUE	FALSE	0.33	6.89	7
Vrouw	FALSE	TRUE	FALSE	NA	0.36	0.7	1
Vrouw	FALSE	TRUE	TRUE	TRUE	0.37	-0.25	0
Vrouw	FALSE	TRUE	TRUE	FALSE	0.6	0.54	1
Vrouw	FALSE	TRUE	NA	NA	0.29	12.95	13
Vrouw	FALSE	TRUE	TRUE	TRUE	0.28	3.69	4
Man	FALSE	TRUE	FALSE	NA	NA	NA	NA
Vrouw	FALSE	TRUE	TRUE	FALSE	0.84	NA	0
Man	FALSE	TRUE	FALSE	NA	0.32	0.1	0
Vrouw	FALSE	FALSE	FALSE	NA	0.47	NA	NA
NA	TRUE	TRUE	FALSE	NA	NA	NA	NA
Vrouw	FALSE	TRUE	TRUE	TRUE	0.34	3.9	4
Vrouw	FALSE	TRUE	FALSE	NA	0.41	0.99	1
Man	FALSE	TRUE	FALSE	NA	0.31	0.7	1
Vrouw	FALSE	TRUE	FALSE	NA	0.3	2.73	3
Vrouw	FALSE	TRUE	FALSE	NA	0.19	-0.11	0
Man	FALSE	TRUE	TRUE	FALSE	0.36	0.55	1
Vrouw	FALSE	TRUE	FALSE	NA	0.28	3.82	4
Vrouw	FALSE	FALSE	NA	NA	0.56	NA	NA
Vrouw	FALSE	TRUE	TRUE	FALSE	0.27	NA	NA
Vrouw	FALSE	TRUE	FALSE	NA	0.42	0.6	1
Vrouw	FALSE	TRUE	FALSE	NA	0.47	1.64	2
Vrouw	FALSE	TRUE	FALSE	NA	NA	NA	NA
Man	FALSE	FALSE	FALSE	NA	0.97	NA	NA
Man	FALSE	TRUE	TRUE	TRUE	0.29	1.95	2
NA	TRUE	TRUE	FALSE	NA	NA	NA	NA
Vrouw	FALSE	TRUE	TRUE	TRUE	0.42	2.84	3
Man	FALSE	TRUE	TRUE	FALSE	0.31	0.73	1
[truncated: 68 more rows]

## Sheet: cases_age
Active_user	n	mean	SD	median	quartile 1	quartile 3	n_missing	proportion_missing
FALSE	1039	21.6688	3.06188	21	20	23	112	0.107796
TRUE	883	21.4017	3.09111	21	20	22	39	0.0441676
NA	145	22.5625	4.39712	22	20	23	17	0.117241
all cases	2067	21.6103	3.19276	21	20	23	168	0.0812772

## Sheet: case_contact_test_trios
case_contact_pair_id	already_exposed	already_pos	PCR_result_to_prereg	contact_has_coronalert	prereg_app_alert_received
1	FALSE	FALSE	0.7	FALSE	FALSE
1	FALSE	FALSE	2.69	FALSE	FALSE
2	FALSE	FALSE	1.06	TRUE	FALSE
3	FALSE	TRUE	NA	NA	NA
4	FALSE	FALSE	NA	NA	NA
5	FALSE	FALSE	NA	NA	NA
6	FALSE	FALSE	NA	NA	NA
7	FALSE	FALSE	NA	NA	NA
8	FALSE	FALSE	0.01	FALSE	FALSE
9	FALSE	FALSE	0.93	TRUE	FALSE
9	FALSE	FALSE	6.85	TRUE	FALSE
10	FALSE	FALSE	NA	NA	NA
11	FALSE	FALSE	NA	NA	NA
12	TRUE	FALSE	-1.81	TRUE	FALSE
12	TRUE	FALSE	1.71	TRUE	TRUE
13	FALSE	FALSE	-0.19	FALSE	FALSE
13	FALSE	FALSE	1.75	FALSE	FALSE
13	FALSE	FALSE	5.1	FALSE	FALSE
13	FALSE	FALSE	11	FALSE	FALSE
14	FALSE	FALSE	0.44	TRUE	FALSE
15	FALSE	FALSE	NA	NA	NA
16	FALSE	FALSE	-1.15	TRUE	FALSE
17	FALSE	FALSE	3.69	FALSE	FALSE
17	FALSE	FALSE	7.69	FALSE	FALSE
18	FALSE	FALSE	NA	NA	NA
19	FALSE	FALSE	NA	NA	NA
20	FALSE	FALSE	NA	NA	NA
21	FALSE	FALSE	-1.38	TRUE	TRUE
22	FALSE	FALSE	-2.08	TRUE	TRUE
23	FALSE	FALSE	NA	NA	NA
24	FALSE	FALSE	NA	NA	NA
25	FALSE	FALSE	-0.49	TRUE	FALSE
25	FALSE	FALSE	0.62	TRUE	FALSE
26	FALSE	FALSE	NA	NA	NA
27	FALSE	TRUE	-0.53	TRUE	FALSE
28	FALSE	TRUE	-1.01	TRUE	FALSE
29	FALSE	TRUE	-1.83	TRUE	FALSE
29	FALSE	TRUE	1.69	TRUE	FALSE
29	FALSE	TRUE	3.85	TRUE	TRUE
29	FALSE	TRUE	6.69	TRUE	FALSE
30	FALSE	FALSE	0.61	TRUE	FALSE
31	FALSE	FALSE	0.09	FALSE	FALSE
31	FALSE	FALSE	12.26	FALSE	FALSE
32	FALSE	FALSE	NA	NA	NA
33	FALSE	FALSE	NA	NA	NA
34	FALSE	FALSE	-2.23	FALSE	FALSE
34	FALSE	FALSE	-0.29	FALSE	FALSE
35	FALSE	FALSE	-1.02	TRUE	FALSE
35	FALSE	FALSE	1.81	TRUE	TRUE
36	FALSE	FALSE	NA	NA	NA
37	FALSE	FALSE	0.73	FALSE	FALSE
37	FALSE	FALSE	5.67	FALSE	FALSE
38	FALSE	FALSE	-13.17	FALSE	FALSE
38	FALSE	FALSE	-5.98	FALSE	FALSE
38	FALSE	FALSE	2.62	FALSE	FALSE
39	FALSE	FALSE	0.31	FALSE	FALSE
39	FALSE	FALSE	1.94	FALSE	FALSE
40	FALSE	FALSE	-11.07	TRUE	FALSE
40	FALSE	FALSE	0.82	TRUE	FALSE
40	FALSE	FALSE	5.08	TRUE	FALSE
41	FALSE	FALSE	0.05	TRUE	FALSE
41	FALSE	FALSE	1.72	TRUE	FALSE
42	FALSE	FALSE	-7.3	TRUE	FALSE
42	FALSE	FALSE	0.65	TRUE	FALSE
43	FALSE	FALSE	NA	NA	NA
44	FALSE	FALSE	NA	NA	NA
45	FALSE	FALSE	8.1	TRUE	TRUE
46	FALSE	FALSE	2.88	FALSE	FALSE
47	FALSE	FALSE	NA	NA	NA
48	FALSE	FALSE	NA	NA	NA
49	FALSE	FALSE	NA	NA	NA
50	FALSE	FALSE	NA	NA	NA
51	FALSE	FALSE	NA	NA	NA
52	FALSE	FALSE	0.46	FALSE	FALSE
53	FALSE	TRUE	-6.32	FALSE	FALSE
54	FALSE	TRUE	NA	NA	NA
55	FALSE	FALSE	-0.2	FALSE	FALSE
55	FALSE	FALSE	5.83	FALSE	FALSE
56	FALSE	FALSE	NA	NA	NA
57	FALSE	FALSE	2.54	FALSE	FALSE
58	FALSE	FALSE	0.54	TRUE	TRUE
59	FALSE	FALSE	NA	NA	NA
60	FALSE	FALSE	NA	NA	NA
61	FALSE	FALSE	NA	NA	NA
62	FALSE	FALSE	NA	NA	NA
63	FALSE	FALSE	0.07	FALSE	FALSE
64	FALSE	FALSE	-0.38	FALSE	FALSE
64	FALSE	FALSE	7.73	FALSE	FALSE
64	FALSE	FALSE	9	FALSE	FALSE
64	FALSE	FALSE	11.83	FALSE	FALSE
65	FALSE	FALSE	NA	NA	NA
66	FALSE	FALSE	0.04	TRUE	FALSE
67	FALSE	FALSE	-1.04	TRUE	FALSE
68	FALSE	FALSE	4.42	FALSE	FALSE
69	FALSE	FALSE	NA	NA	NA
70	FALSE	FALSE	NA	NA	NA
71	FALSE	FALSE	NA	NA	NA
72	FALSE	FALSE	NA	NA	NA
73	FALSE	FALSE	NA	NA	NA
74	FALSE	FALSE	0.02	FALSE	FALSE
75	FALSE	FALSE	-13.58	TRUE	TRUE
75	FALSE	FALSE	-7.6	TRUE	TRUE
76	FALSE	FALSE	NA	NA	NA
77	FALSE	FALSE	0.03	TRUE	TRUE
77	FALSE	FALSE	3.07	TRUE	TRUE
78	FALSE	TRUE	-14.34	TRUE	FALSE
79	FALSE	TRUE	NA	NA	NA
80	FALSE	FALSE	-13.05	FALSE	FALSE
80	FALSE	FALSE	-9.1	FALSE	FALSE
80	FALSE	FALSE	0.21	FALSE	FALSE
80	FALSE	FALSE	3.83	FALSE	FALSE
81	FALSE	FALSE	NA	NA	NA
82	FALSE	FALSE	NA	NA	NA
83	FALSE	FALSE	NA	NA	NA
84	FALSE	FALSE	0.13	TRUE	FALSE
85	FALSE	FALSE	NA	NA	NA
86	FALSE	FALSE	-0.2	FALSE	FALSE
86	FALSE	FALSE	6.57	FALSE	FALSE
87	FALSE	FALSE	0.57	FALSE	FALSE
88	FALSE	FALSE	NA	NA	NA
89	FALSE	FALSE	1.54	TRUE	FALSE
90	FALSE	FALSE	-2.35	TRUE	TRUE
90	FALSE	FALSE	1.04	TRUE	TRUE
91	FALSE	FALSE	0.6	FALSE	FALSE
91	FALSE	FALSE	6.86	FALSE	FALSE
92	FALSE	FALSE	0.04	FALSE	FALSE
92	FALSE	FALSE	5.47	FALSE	FALSE
93	FALSE	FALSE	NA	NA	NA
94	FALSE	FALSE	-2.06	FALSE	FALSE
94	FALSE	FALSE	3.52	FALSE	FALSE
95	FALSE	FALSE	NA	NA	NA
96	FALSE	FALSE	NA	NA	NA
97	FALSE	TRUE	-3.03	TRUE	FALSE
97	FALSE	TRUE	-1.07	TRUE	FALSE
98	FALSE	FALSE	NA	NA	NA
99	FALSE	FALSE	0.01	FALSE	FALSE
100	FALSE	FALSE	NA	NA	NA
101	FALSE	FALSE	-6.43	TRUE	TRUE
101	FALSE	FALSE	-1.19	TRUE	TRUE
101	FALSE	FALSE	1.87	TRUE	TRUE
101	FALSE	FALSE	9.64	TRUE	FALSE
101	FALSE	FALSE	10.02	TRUE	FALSE
102	FALSE	FALSE	NA	NA	NA
103	FALSE	FALSE	0.69	TRUE	FALSE
104	FALSE	FALSE	NA	NA	NA
105	FALSE	FALSE	NA	NA	NA
106	FALSE	FALSE	0.03	TRUE	FALSE
106	FALSE	FALSE	2.22	TRUE	FALSE
107	FALSE	FALSE	0.98	TRUE	TRUE
107	FALSE	FALSE	4.01	TRUE	TRUE
108	FALSE	FALSE	NA	NA	NA
109	FALSE	FALSE	0.41	TRUE	FALSE
110	FALSE	FALSE	0.68	FALSE	FALSE
110	FALSE	FALSE	2.91	FALSE	FALSE
110	FALSE	FALSE	4.67	FALSE	FALSE
111	TRUE	TRUE	-1.35	TRUE	FALSE
112	FALSE	FALSE	6.67	FALSE	FALSE
113	FALSE	FALSE	-1.23	TRUE	TRUE
114	FALSE	FALSE	NA	NA	NA
115	FALSE	FALSE	NA	NA	NA
116	FALSE	FALSE	NA	NA	NA
117	FALSE	FALSE	0.2	TRUE	FALSE
117	FALSE	FALSE	1.63	TRUE	TRUE
118	FALSE	FALSE	NA	NA	NA
119	FALSE	FALSE	NA	NA	NA
120	FALSE	FALSE	-1.29	TRUE	FALSE
120	FALSE	FALSE	-0.23	TRUE	FALSE
121	FALSE	FALSE	NA	NA	NA
122	FALSE	TRUE	-14.55	TRUE	TRUE
122	FALSE	TRUE	-2.3	TRUE	FALSE
122	FALSE	TRUE	-0.31	TRUE	TRUE
123	FALSE	FALSE	NA	NA	NA
124	FALSE	FALSE	NA	NA	NA
125	FALSE	FALSE	NA	NA	NA
126	FALSE	FALSE	1.81	TRUE	TRUE
127	FALSE	FALSE	-11.12	TRUE	FALSE
128	FALSE	FALSE	-0.08	FALSE	FALSE
128	FALSE	FALSE	3.82	FALSE	FALSE
129	FALSE	FALSE	NA	NA	NA
130	FALSE	FALSE	NA	NA	NA
131	FALSE	FALSE	NA	NA	NA
132	FALSE	FALSE	-1.87	TRUE	FALSE
133	FALSE	TRUE	NA	NA	NA
134	FALSE	FALSE	2.01	FALSE	FALSE
135	FALSE	FALSE	-4.97	TRUE	FALSE
135	FALSE	FALSE	-0.52	TRUE	FALSE
135	FALSE	FALSE	13.04	TRUE	FALSE
136	FALSE	FALSE	NA	NA	NA
137	FALSE	TRUE	NA	NA	NA
138	FALSE	FALSE	-0.93	FALSE	FALSE
138	FALSE	FALSE	2.7	FALSE	FALSE
139	FALSE	FALSE	NA	NA	NA
140	FALSE	FALSE	NA	NA	NA
141	FALSE	FALSE	0.07	TRUE	FALSE
141	FALSE	FALSE	0.59	TRUE	FALSE
142	FALSE	FALSE	0.66	FALSE	FALSE
143	FALSE	FALSE	NA	NA	NA
144	FALSE	FALSE	NA	NA	NA
145	FALSE	FALSE	NA	NA	NA
146	FALSE	FALSE	-8.92	TRUE	FALSE
146	FALSE	FALSE	0.06	TRUE	FALSE
147	FALSE	FALSE	NA	NA	NA
148	FALSE	FALSE	NA	NA	NA
149	FALSE	FALSE	NA	NA	NA
150	FALSE	FALSE	NA	NA	NA
151	FALSE	FALSE	1.19	FALSE	FALSE
151	FALSE	FALSE	5.65	FALSE	FALSE
152	FALSE	FALSE	-1.91	TRUE	FALSE
152	FALSE	FALSE	1	TRUE	FALSE
153	FALSE	FALSE	0.5	TRUE	FALSE
153	FALSE	FALSE	4.63	TRUE	TRUE
154	FALSE	FALSE	NA	NA	NA
155	FALSE	FALSE	10.79	FALSE	FALSE
156	FALSE	FALSE	0.1	FALSE	FALSE
156	FALSE	FALSE	0.74	FALSE	FALSE
157	FALSE	FALSE	-0.25	FALSE	FALSE
157	FALSE	FALSE	0.67	FALSE	FALSE
158	FALSE	FALSE	NA	NA	NA
159	FALSE	TRUE	-1.87	FALSE	FALSE
160	FALSE	FALSE	NA	NA	NA
161	FALSE	TRUE	-1.15	FALSE	FALSE
162	FALSE	FALSE	0.65	FALSE	FALSE
162	FALSE	FALSE	2.63	FALSE	FALSE
163	FALSE	FALSE	NA	NA	NA
164	FALSE	FALSE	NA	NA	NA
165	FALSE	FALSE	0.07	TRUE	FALSE
165	FALSE	FALSE	6.01	TRUE	FALSE
166	FALSE	FALSE	NA	NA	NA
167	FALSE	FALSE	NA	NA	NA
168	FALSE	FALSE	NA	NA	NA
169	FALSE	FALSE	0.63	TRUE	FALSE
170	FALSE	FALSE	NA	NA	NA
171	FALSE	FALSE	NA	NA	NA
172	FALSE	FALSE	NA	NA	NA
173	TRUE	FALSE	-1.1	TRUE	FALSE
174	FALSE	FALSE	1.12	FALSE	FALSE
175	FALSE	FALSE	0.05	TRUE	FALSE
175	FALSE	FALSE	10.92	TRUE	FALSE
176	FALSE	FALSE	NA	NA	NA
177	FALSE	TRUE	-0.38	TRUE	FALSE
178	FALSE	FALSE	1.99	TRUE	FALSE
179	FALSE	FALSE	NA	NA	NA
180	FALSE	FALSE	NA	NA	NA
181	FALSE	FALSE	NA	NA	NA
182	FALSE	FALSE	NA	NA	NA
183	FALSE	TRUE	NA	NA	NA
184	FALSE	FALSE	NA	NA	NA
185	FALSE	TRUE	NA	NA	NA
186	FALSE	TRUE	NA	NA	NA
187	FALSE	FALSE	NA	NA	NA
188	FALSE	FALSE	NA	NA	NA
189	FALSE	FALSE	NA	NA	NA
190	FALSE	FALSE	NA	NA	NA
191	FALSE	FALSE	-6.38	TRUE	TRUE
191	FALSE	FALSE	-0.41	TRUE	TRUE
191	FALSE	FALSE	1.93	TRUE	TRUE
192	FALSE	TRUE	NA	NA	NA
193	FALSE	FALSE	NA	NA	NA
194	FALSE	FALSE	NA	NA	NA
195	FALSE	FALSE	NA	NA	NA
196	FALSE	FALSE	NA	NA	NA
197	FALSE	FALSE	NA	NA	NA
198	FALSE	FALSE	NA	NA	NA
199	FALSE	FALSE	0.76	FALSE	FALSE
199	FALSE	FALSE	12.68	FALSE	FALSE
200	FALSE	FALSE	NA	NA	NA
201	FALSE	FALSE	0.04	FALSE	FALSE
201	FALSE	FALSE	3.95	FALSE	FALSE
202	FALSE	FALSE	NA	NA	NA
203	FALSE	FALSE	NA	NA	NA
204	FALSE	FALSE	0.15	TRUE	FALSE
205	FALSE	FALSE	NA	NA	NA
206	FALSE	FALSE	NA	NA	NA
207	FALSE	FALSE	NA	NA	NA
208	FALSE	FALSE	-12.11	TRUE	FALSE
208	FALSE	FALSE	0.24	TRUE	FALSE
209	FALSE	FALSE	NA	NA	NA
210	FALSE	FALSE	NA	NA	NA
211	FALSE	FALSE	-14.19	TRUE	FALSE
211	FALSE	FALSE	-0.97	TRUE	FALSE
211	FALSE	FALSE	3.61	TRUE	FALSE
212	FALSE	FALSE	NA	NA	NA
213	FALSE	FALSE	NA	NA	NA
214	FALSE	FALSE	NA	NA	NA
215	FALSE	FALSE	0.71	FALSE	FALSE
216	FALSE	FALSE	NA	NA	NA
217	FALSE	FALSE	NA	NA	NA
218	FALSE	TRUE	NA	NA	NA
219	FALSE	TRUE	-0.17	TRUE	FALSE
220	FALSE	TRUE	NA	NA	NA
221	FALSE	FALSE	NA	NA	NA
222	FALSE	FALSE	-7.91	FALSE	FALSE
222	FALSE	FALSE	0.18	FALSE	FALSE
223	FALSE	FALSE	NA	NA	NA
224	FALSE	FALSE	-13.19	FALSE	FALSE
224	FALSE	FALSE	12.88	FALSE	FALSE
225	FALSE	FALSE	-2.36	TRUE	FALSE
225	FALSE	FALSE	-0.09	TRUE	FALSE
226	FALSE	FALSE	NA	NA	NA
227	FALSE	FALSE	-1.82	TRUE	FALSE
227	FALSE	FALSE	1.81	TRUE	FALSE
228	FALSE	FALSE	0.22	FALSE	FALSE
228	FALSE	FALSE	6.4	FALSE	FALSE
229	TRUE	FALSE	0.64	TRUE	FALSE
230	FALSE	TRUE	-0.37	FALSE	FALSE
231	FALSE	FALSE	NA	NA	NA
232	FALSE	FALSE	NA	NA	NA
233	FALSE	FALSE	NA	NA	NA
234	FALSE	FALSE	0.06	FALSE	FALSE
234	FALSE	FALSE	0.87	FALSE	FALSE
235	FALSE	FALSE	-0.17	TRUE	TRUE
235	FALSE	FALSE	0.77	TRUE	TRUE
236	FALSE	FALSE	NA	NA	NA
237	FALSE	FALSE	-8.11	TRUE	FALSE
237	FALSE	FALSE	0.1	TRUE	FALSE
238	FALSE	FALSE	0.61	FALSE	FALSE
238	FALSE	FALSE	4.02	FALSE	FALSE
239	FALSE	FALSE	NA	NA	NA
240	FALSE	FALSE	NA	NA	NA
241	FALSE	FALSE	NA	NA	NA
242	FALSE	FALSE	-1.29	TRUE	FALSE
242	FALSE	FALSE	2.79	TRUE	TRUE
243	FALSE	FALSE	NA	NA	NA
244	FALSE	FALSE	NA	NA	NA
245	FALSE	FALSE	2.84	TRUE	FALSE
246	FALSE	FALSE	NA	NA	NA
247	FALSE	FALSE	NA	NA	NA
248	FALSE	FALSE	-0.17	FALSE	FALSE
248	FALSE	FALSE	2.19	FALSE	FALSE
249	FALSE	FALSE	-8.05	TRUE	FALSE
249	FALSE	FALSE	0.14	TRUE	TRUE
250	TRUE	FALSE	-6.18	FALSE	FALSE
251	FALSE	FALSE	0.02	FALSE	FALSE
251	FALSE	FALSE	5.74	FALSE	FALSE
252	FALSE	FALSE	NA	NA	NA
253	FALSE	FALSE	NA	NA	NA
254	FALSE	FALSE	NA	NA	NA
255	FALSE	FALSE	NA	NA	NA
256	FALSE	FALSE	NA	NA	NA
257	FALSE	FALSE	NA	NA	NA
258	FALSE	FALSE	NA	NA	NA
259	FALSE	FALSE	-1.81	FALSE	FALSE
260	FALSE	FALSE	NA	NA	NA
261	FALSE	FALSE	NA	NA	NA
262	FALSE	FALSE	NA	NA	NA
263	FALSE	FALSE	0.04	FALSE	FALSE
263	FALSE	FALSE	4.83	FALSE	FALSE
264	FALSE	FALSE	NA	NA	NA
265	FALSE	FALSE	NA	NA	NA
266	FALSE	FALSE	NA	NA	NA
267	FALSE	FALSE	NA	NA	NA
268	FALSE	FALSE	NA	NA	NA
269	FALSE	FALSE	NA	NA	NA
270	FALSE	FALSE	NA	NA	NA
271	FALSE	FALSE	NA	NA	NA
272	FALSE	TRUE	NA	NA	NA
273	FALSE	FALSE	NA	NA	NA
274	FALSE	FALSE	NA	NA	NA
275	FALSE	FALSE	-1.34	FALSE	FALSE
275	FALSE	FALSE	0.7	FALSE	FALSE
276	FALSE	FALSE	-0.4	TRUE	FALSE
276	FALSE	FALSE	4.8	TRUE	TRUE
277	FALSE	FALSE	-1.03	FALSE	FALSE
277	FALSE	FALSE	2.01	FALSE	FALSE
278	FALSE	FALSE	0.85	FALSE	FALSE
279	FALSE	FALSE	NA	NA	NA
280	FALSE	FALSE	NA	NA	NA
281	FALSE	FALSE	NA	NA	NA
282	FALSE	FALSE	NA	NA	NA
283	FALSE	FALSE	NA	NA	NA
284	FALSE	FALSE	0.15	TRUE	FALSE
285	FALSE	FALSE	-1.42	FALSE	FALSE
286	FALSE	FALSE	NA	NA	NA
287	FALSE	FALSE	0.8	FALSE	FALSE
288	FALSE	TRUE	-1.41	TRUE	FALSE
289	FALSE	FALSE	NA	NA	NA
290	FALSE	FALSE	NA	NA	NA
291	FALSE	FALSE	NA	NA	NA
292	FALSE	FALSE	NA	NA	NA
293	FALSE	FALSE	0.98	FALSE	FALSE
294	FALSE	FALSE	1	TRUE	TRUE
295	FALSE	FALSE	NA	NA	NA
296	FALSE	FALSE	NA	NA	NA
297	FALSE	FALSE	NA	NA	NA
298	FALSE	FALSE	NA	NA	NA
299	FALSE	FALSE	6.63	FALSE	FALSE
300	FALSE	FALSE	-5.08	TRUE	FALSE
300	FALSE	FALSE	1.99	TRUE	FALSE
301	FALSE	FALSE	NA	NA	NA
302	FALSE	FALSE	NA	NA	NA
303	FALSE	TRUE	-4.02	FALSE	FALSE
304	FALSE	FALSE	NA	NA	NA
305	FALSE	FALSE	0.26	FALSE	FALSE
305	FALSE	FALSE	5.14	FALSE	FALSE
306	FALSE	FALSE	NA	NA	NA
307	FALSE	FALSE	NA	NA	NA
308	FALSE	TRUE	-2.17	TRUE	FALSE
309	FALSE	FALSE	NA	NA	NA
310	FALSE	FALSE	0.08	TRUE	FALSE
310	FALSE	FALSE	2.59	TRUE	FALSE
311	FALSE	FALSE	-10.56	TRUE	FALSE
311	FALSE	FALSE	-2.93	TRUE	FALSE
311	FALSE	FALSE	0.68	TRUE	FALSE
311	FALSE	FALSE	1.53	TRUE	FALSE
311	FALSE	FALSE	4.61	TRUE	FALSE
311	FALSE	FALSE	8.75	TRUE	FALSE
312	FALSE	FALSE	0.14	TRUE	FALSE
313	FALSE	FALSE	-1.4	FALSE	FALSE
314	FALSE	FALSE	-3.41	FALSE	FALSE
314	FALSE	FALSE	0.8	FALSE	FALSE
315	FALSE	FALSE	0.63	TRUE	FALSE
315	FALSE	FALSE	1.01	TRUE	FALSE
315	FALSE	FALSE	11.01	TRUE	FALSE
316	FALSE	FALSE	1.5	FALSE	FALSE
317	FALSE	FALSE	0.71	FALSE	FALSE
317	FALSE	FALSE	1.61	FALSE	FALSE
317	FALSE	FALSE	5.68	FALSE	FALSE
318	FALSE	FALSE	-2.64	FALSE	FALSE
319	FALSE	FALSE	NA	NA	NA
320	FALSE	FALSE	NA	NA	NA
321	FALSE	FALSE	-2.08	TRUE	FALSE
322	FALSE	FALSE	NA	NA	NA
323	FALSE	FALSE	NA	NA	NA
324	FALSE	FALSE	0.62	TRUE	FALSE
325	FALSE	FALSE	0.19	FALSE	FALSE
325	FALSE	FALSE	5.04	FALSE	FALSE
326	FALSE	FALSE	1.76	FALSE	FALSE
326	FALSE	FALSE	3.79	FALSE	FALSE
327	FALSE	FALSE	NA	NA	NA
328	FALSE	FALSE	NA	NA	NA
329	FALSE	FALSE	-7.3	FALSE	FALSE
329	FALSE	FALSE	1.01	FALSE	FALSE
330	FALSE	FALSE	-1.12	FALSE	FALSE
331	FALSE	FALSE	NA	NA	NA
332	FALSE	TRUE	NA	NA	NA
333	FALSE	FALSE	NA	NA	NA
334	FALSE	FALSE	NA	NA	NA
335	FALSE	TRUE	NA	NA	NA
336	FALSE	FALSE	0.14	FALSE	FALSE
336	FALSE	FALSE	5.12	FALSE	FALSE
337	FALSE	FALSE	NA	NA	NA
338	FALSE	FALSE	0.05	TRUE	FALSE
339	FALSE	FALSE	NA	NA	NA
340	FALSE	FALSE	NA	NA	NA
341	FALSE	FALSE	-0.78	TRUE	FALSE
342	FALSE	FALSE	0.01	TRUE	FALSE
343	FALSE	TRUE	NA	NA	NA
344	FALSE	FALSE	-2.34	TRUE	FALSE
344	FALSE	FALSE	3.53	TRUE	TRUE
345	FALSE	FALSE	NA	NA	NA
346	FALSE	FALSE	NA	NA	NA
347	FALSE	FALSE	0.49	TRUE	FALSE
348	FALSE	FALSE	-13.43	TRUE	FALSE
348	FALSE	FALSE	-8.33	TRUE	FALSE
349	FALSE	FALSE	0.17	TRUE	FALSE
350	FALSE	FALSE	-1.48	TRUE	FALSE
351	FALSE	FALSE	NA	NA	NA
352	FALSE	FALSE	NA	NA	NA
353	FALSE	FALSE	-0.15	FALSE	FALSE
354	FALSE	FALSE	NA	NA	NA
355	FALSE	FALSE	NA	NA	NA
356	FALSE	FALSE	NA	NA	NA
357	FALSE	FALSE	-7.33	FALSE	FALSE
357	FALSE	FALSE	-1.15	FALSE	FALSE
358	FALSE	FALSE	0.05	TRUE	FALSE
358	FALSE	FALSE	5.58	TRUE	TRUE
359	FALSE	FALSE	NA	NA	NA
360	FALSE	FALSE	NA	NA	NA
361	TRUE	FALSE	NA	NA	NA
362	FALSE	FALSE	-0.22	FALSE	FALSE
362	FALSE	FALSE	1.73	FALSE	FALSE
363	FALSE	FALSE	NA	NA	NA
364	FALSE	FALSE	NA	NA	NA
365	FALSE	FALSE	NA	NA	NA
366	FALSE	FALSE	0.69	TRUE	FALSE
367	FALSE	FALSE	-2.22	TRUE	FALSE
367	FALSE	FALSE	2.75	TRUE	TRUE
368	FALSE	FALSE	0.09	FALSE	FALSE
368	FALSE	FALSE	2.84	FALSE	FALSE
369	FALSE	FALSE	-13.56	FALSE	FALSE
369	FALSE	FALSE	-11.43	FALSE	FALSE
369	FALSE	FALSE	-1.76	FALSE	FALSE
369	FALSE	FALSE	1.83	FALSE	FALSE
370	FALSE	FALSE	NA	NA	NA
371	FALSE	FALSE	-8.16	TRUE	FALSE
371	FALSE	FALSE	-4.96	TRUE	FALSE
371	FALSE	FALSE	0.08	TRUE	FALSE
372	FALSE	FALSE	-2.22	TRUE	FALSE
373	FALSE	FALSE	NA	NA	NA
374	FALSE	FALSE	NA	NA	NA
375	FALSE	FALSE	0.04	FALSE	FALSE
375	FALSE	FALSE	1.94	FALSE	FALSE
376	FALSE	FALSE	0.45	FALSE	FALSE
377	FALSE	FALSE	NA	NA	NA
378	FALSE	FALSE	-1.47	FALSE	FALSE
378	FALSE	FALSE	0.53	FALSE	FALSE
378	FALSE	FALSE	3.89	FALSE	FALSE
379	TRUE	FALSE	0.06	FALSE	FALSE
379	TRUE	FALSE	5.77	FALSE	FALSE
380	FALSE	FALSE	0.65	FALSE	FALSE
381	FALSE	FALSE	NA	NA	NA
382	FALSE	FALSE	NA	NA	NA
383	FALSE	FALSE	NA	NA	NA
384	FALSE	FALSE	0.11	TRUE	FALSE
384	FALSE	FALSE	2.15	TRUE	FALSE
384	FALSE	FALSE	8.83	TRUE	FALSE
385	FALSE	FALSE	NA	NA	NA
386	FALSE	FALSE	NA	NA	NA
387	FALSE	FALSE	NA	NA	NA
388	FALSE	FALSE	NA	NA	NA
389	FALSE	FALSE	0.6	TRUE	FALSE
390	FALSE	FALSE	NA	NA	NA
391	FALSE	FALSE	NA	NA	NA
392	FALSE	FALSE	NA	NA	NA
393	FALSE	FALSE	NA	NA	NA
394	FALSE	TRUE	-3.99	TRUE	FALSE
395	FALSE	FALSE	NA	NA	NA
396	FALSE	FALSE	NA	NA	NA
397	FALSE	FALSE	NA	NA	NA
398	FALSE	FALSE	NA	NA	NA
399	FALSE	FALSE	NA	NA	NA
400	FALSE	FALSE	0.07	TRUE	FALSE
401	FALSE	FALSE	-1.94	FALSE	FALSE
402	FALSE	FALSE	NA	NA	NA
403	FALSE	FALSE	-1.95	TRUE	FALSE
403	FALSE	FALSE	1.57	TRUE	TRUE
404	FALSE	FALSE	NA	NA	NA
405	FALSE	FALSE	1.96	FALSE	FALSE
405	FALSE	FALSE	12.16	FALSE	FALSE
406	FALSE	FALSE	NA	NA	NA
407	FALSE	FALSE	NA	NA	NA
408	FALSE	FALSE	NA	NA	NA
409	FALSE	FALSE	-0.25	FALSE	FALSE
410	FALSE	FALSE	-0.87	FALSE	FALSE
411	FALSE	FALSE	0.48	FALSE	FALSE
412	FALSE	FALSE	-3.01	TRUE	TRUE
413	FALSE	FALSE	NA	NA	NA
414	FALSE	FALSE	NA	NA	NA
415	FALSE	FALSE	NA	NA	NA
416	FALSE	FALSE	NA	NA	NA
417	FALSE	FALSE	NA	NA	NA
418	FALSE	FALSE	NA	NA	NA
419	FALSE	FALSE	0.76	FALSE	FALSE
419	FALSE	FALSE	6.82	FALSE	FALSE
420	FALSE	TRUE	0.37	FALSE	FALSE
420	FALSE	TRUE	0.8	FALSE	FALSE
421	FALSE	FALSE	NA	NA	NA
422	FALSE	FALSE	NA	NA	NA
423	FALSE	FALSE	-8.11	FALSE	FALSE
423	FALSE	FALSE	0.07	FALSE	FALSE
423	FALSE	FALSE	1.29	FALSE	TRUE
423	FALSE	FALSE	6.16	FALSE	FALSE
423	FALSE	FALSE	7.31	FALSE	TRUE
424	FALSE	FALSE	-6.3	TRUE	TRUE
424	FALSE	FALSE	0.18	TRUE	FALSE
424	FALSE	FALSE	1.94	TRUE	FALSE
425	FALSE	FALSE	-2.25	TRUE	TRUE
426	FALSE	FALSE	NA	NA	NA
427	FALSE	FALSE	NA	NA	NA
428	FALSE	FALSE	NA	NA	NA
429	FALSE	FALSE	0.49	TRUE	FALSE
430	TRUE	FALSE	-0.96	FALSE	FALSE
430	TRUE	FALSE	3.92	FALSE	FALSE
431	FALSE	FALSE	NA	NA	NA
432	FALSE	FALSE	NA	NA	NA
433	FALSE	FALSE	NA	NA	NA
434	FALSE	FALSE	-14.14	FALSE	FALSE
434	FALSE	FALSE	0.55	FALSE	FALSE
435	FALSE	FALSE	-7.07	FALSE	FALSE
435	FALSE	FALSE	-0.18	FALSE	FALSE
436	FALSE	FALSE	NA	NA	NA
437	FALSE	FALSE	NA	NA	NA
438	FALSE	FALSE	NA	NA	NA
439	FALSE	FALSE	-13.63	FALSE	FALSE
439	FALSE	FALSE	8.02	FALSE	FALSE
440	FALSE	FALSE	-3.29	TRUE	FALSE
440	FALSE	FALSE	1.25	TRUE	FALSE
441	FALSE	FALSE	NA	NA	NA
442	FALSE	FALSE	NA	NA	NA
443	FALSE	FALSE	-0.34	FALSE	FALSE
443	FALSE	FALSE	5.83	FALSE	FALSE
444	FALSE	FALSE	NA	NA	NA
445	FALSE	FALSE	NA	NA	NA
446	FALSE	FALSE	0.7	FALSE	FALSE
447	FALSE	FALSE	NA	NA	NA
448	FALSE	FALSE	0.31	FALSE	FALSE
449	FALSE	FALSE	-0.9	TRUE	TRUE
449	FALSE	FALSE	4.57	TRUE	FALSE
450	FALSE	FALSE	NA	NA	NA
451	FALSE	FALSE	0.6	TRUE	FALSE
451	FALSE	FALSE	1.64	TRUE	FALSE
452	FALSE	FALSE	NA	NA	NA
453	FALSE	FALSE	-0.51	TRUE	FALSE
454	FALSE	FALSE	NA	NA	NA
455	FALSE	FALSE	NA	NA	NA
456	FALSE	FALSE	NA	NA	NA
457	FALSE	FALSE	0.06	FALSE	FALSE
457	FALSE	FALSE	1.04	FALSE	FALSE
458	FALSE	FALSE	0.77	TRUE	FALSE
458	FALSE	FALSE	3.61	TRUE	TRUE
458	FALSE	FALSE	6.92	TRUE	TRUE
459	FALSE	FALSE	NA	NA	NA
460	FALSE	FALSE	-1.03	FALSE	FALSE
460	FALSE	FALSE	1.92	FALSE	FALSE
461	FALSE	FALSE	NA	NA	NA
462	FALSE	TRUE	-0.97	TRUE	FALSE
463	FALSE	FALSE	0.08	FALSE	FALSE
463	FALSE	FALSE	5.76	FALSE	FALSE
464	FALSE	TRUE	NA	NA	NA
465	FALSE	FALSE	NA	NA	NA
466	FALSE	TRUE	-3.2	TRUE	TRUE
467	FALSE	FALSE	NA	NA	NA
468	FALSE	FALSE	4.62	FALSE	FALSE
469	FALSE	FALSE	NA	NA	NA
470	FALSE	TRUE	NA	NA	NA
471	FALSE	FALSE	NA	NA	NA
472	FALSE	FALSE	-5.19	TRUE	FALSE
473	FALSE	FALSE	NA	NA	NA
474	FALSE	FALSE	0.01	FALSE	FALSE
474	FALSE	FALSE	4.63	FALSE	FALSE
475	FALSE	FALSE	NA	NA	NA
476	FALSE	FALSE	-0.18	FALSE	FALSE
476	FALSE	FALSE	9.99	FALSE	FALSE
477	FALSE	FALSE	NA	NA	NA
478	FALSE	FALSE	NA	NA	NA
479	FALSE	FALSE	1.63	FALSE	FALSE
480	FALSE	TRUE	-0.43	FALSE	FALSE
481	FALSE	FALSE	-1.26	FALSE	FALSE
481	FALSE	FALSE	0.04	FALSE	FALSE
482	FALSE	FALSE	NA	NA	NA
483	FALSE	FALSE	-1.34	FALSE	FALSE
484	FALSE	FALSE	NA	NA	NA
485	FALSE	FALSE	-2.87	FALSE	FALSE
485	FALSE	FALSE	-0.22	FALSE	FALSE
486	TRUE	FALSE	NA	NA	NA
487	FALSE	FALSE	NA	NA	NA
488	FALSE	TRUE	-1.46	FALSE	FALSE
489	FALSE	FALSE	NA	NA	NA
490	FALSE	FALSE	NA	NA	NA
491	FALSE	TRUE	2.73	TRUE	TRUE
491	FALSE	TRUE	4.94	TRUE	FALSE
492	FALSE	FALSE	NA	NA	NA
493	FALSE	FALSE	-1.94	TRUE	FALSE
493	FALSE	FALSE	1.12	TRUE	FALSE
493	FALSE	FALSE	11.64	TRUE	FALSE
494	FALSE	FALSE	NA	NA	NA
495	FALSE	FALSE	-2.17	FALSE	FALSE
495	FALSE	FALSE	0.94	FALSE	FALSE
496	FALSE	TRUE	NA	NA	NA
497	FALSE	FALSE	4.67	TRUE	TRUE
498	FALSE	FALSE	-0.45	FALSE	FALSE
498	FALSE	FALSE	1.8	FALSE	FALSE
499	FALSE	FALSE	0.05	FALSE	FALSE
500	FALSE	FALSE	NA	NA	NA
501	FALSE	FALSE	-1.09	FALSE	FALSE
501	FALSE	FALSE	2.86	FALSE	FALSE
502	FALSE	FALSE	-0.3	TRUE	FALSE
503	FALSE	FALSE	0.44	FALSE	FALSE
504	FALSE	FALSE	NA	NA	NA
505	FALSE	FALSE	NA	NA	NA
506	FALSE	FALSE	NA	NA	NA
507	FALSE	FALSE	NA	NA	NA
508	FALSE	TRUE	-4.25	TRUE	FALSE
509	FALSE	TRUE	NA	NA	NA
510	TRUE	TRUE	-1.02	TRUE	FALSE
510	TRUE	TRUE	1.88	TRUE	TRUE
511	FALSE	FALSE	NA	NA	NA
512	FALSE	FALSE	0.34	TRUE	FALSE
513	FALSE	FALSE	NA	NA	NA
514	FALSE	FALSE	NA	NA	NA
515	FALSE	FALSE	-0.26	TRUE	FALSE
515	FALSE	FALSE	1.54	TRUE	FALSE
515	FALSE	FALSE	3.79	TRUE	FALSE
516	FALSE	FALSE	-9.33	FALSE	FALSE
516	FALSE	FALSE	-4.2	FALSE	FALSE
516	FALSE	FALSE	1.62	FALSE	FALSE
517	FALSE	FALSE	0.85	FALSE	FALSE
518	FALSE	TRUE	-3.11	FALSE	FALSE
519	FALSE	FALSE	NA	NA	NA
520	FALSE	TRUE	-0.38	FALSE	FALSE
521	FALSE	FALSE	NA	NA	NA
522	FALSE	FALSE	NA	NA	NA
523	FALSE	FALSE	-2.04	FALSE	FALSE
523	FALSE	FALSE	3.89	FALSE	FALSE
524	FALSE	FALSE	-7.3	FALSE	FALSE
524	FALSE	FALSE	0.01	FALSE	FALSE
524	FALSE	FALSE	1.15	FALSE	FALSE
524	FALSE	FALSE	8.94	FALSE	FALSE
525	FALSE	FALSE	NA	NA	NA
526	FALSE	FALSE	NA	NA	NA
527	FALSE	FALSE	NA	NA	NA
528	FALSE	FALSE	NA	NA	NA
529	FALSE	FALSE	NA	NA	NA
530	FALSE	FALSE	NA	NA	NA
531	FALSE	FALSE	NA	NA	NA
532	FALSE	FALSE	-4.97	FALSE	FALSE
532	FALSE	FALSE	0.77	FALSE	FALSE
533	FALSE	TRUE	NA	NA	NA
534	FALSE	FALSE	NA	NA	NA
535	FALSE	FALSE	NA	NA	NA
536	FALSE	FALSE	1.06	FALSE	FALSE
537	FALSE	FALSE	0.53	FALSE	FALSE
537	FALSE	FALSE	3	FALSE	FALSE
537	FALSE	FALSE	5.98	FALSE	FALSE
538	FALSE	TRUE	-4.33	FALSE	FALSE
539	FALSE	FALSE	NA	NA	NA
540	FALSE	FALSE	NA	NA	NA
541	FALSE	FALSE	0.96	FALSE	FALSE
542	FALSE	FALSE	NA	NA	NA
543	FALSE	FALSE	NA	NA	NA
544	FALSE	FALSE	-0.47	TRUE	FALSE
544	FALSE	FALSE	2.64	TRUE	FALSE
544	FALSE	FALSE	4.59	TRUE	TRUE
545	FALSE	FALSE	NA	NA	NA
546	FALSE	FALSE	NA	NA	NA
547	FALSE	FALSE	NA	NA	NA
548	FALSE	FALSE	5.96	FALSE	FALSE
549	FALSE	FALSE	0.52	TRUE	FALSE
550	FALSE	TRUE	NA	NA	NA
551	FALSE	FALSE	NA	NA	NA
552	FALSE	FALSE	NA	NA	NA
553	FALSE	FALSE	NA	NA	NA
554	FALSE	FALSE	NA	NA	NA
555	FALSE	FALSE	NA	NA	NA
556	FALSE	TRUE	NA	NA	NA
557	FALSE	FALSE	NA	NA	NA
558	FALSE	FALSE	0.05	FALSE	FALSE
558	FALSE	FALSE	11.47	FALSE	FALSE
559	FALSE	FALSE	NA	NA	NA
560	FALSE	FALSE	NA	NA	NA
561	FALSE	FALSE	0	FALSE	FALSE
562	FALSE	FALSE	-0.68	FALSE	FALSE
563	FALSE	FALSE	1.01	FALSE	FALSE
564	FALSE	FALSE	NA	NA	NA
565	FALSE	FALSE	NA	NA	NA
566	FALSE	FALSE	NA	NA	NA
567	FALSE	FALSE	NA	NA	NA
568	TRUE	FALSE	-0.38	FALSE	FALSE
568	TRUE	FALSE	1.97	FALSE	FALSE
569	FALSE	FALSE	NA	NA	NA
570	FALSE	FALSE	NA	NA	NA
571	FALSE	FALSE	0.73	FALSE	FALSE
571	FALSE	FALSE	5.07	FALSE	FALSE
572	FALSE	FALSE	NA	NA	NA
573	FALSE	FALSE	NA	NA	NA
574	FALSE	FALSE	NA	NA	NA
575	FALSE	FALSE	1.27	TRUE	TRUE
576	FALSE	FALSE	-10.42	FALSE	FALSE
576	FALSE	FALSE	-2.32	FALSE	TRUE
576	FALSE	FALSE	2.98	FALSE	FALSE
577	TRUE	TRUE	-1.09	TRUE	FALSE
578	FALSE	FALSE	NA	NA	NA
579	FALSE	FALSE	NA	NA	NA
580	FALSE	FALSE	NA	NA	NA
581	FALSE	FALSE	NA	NA	NA
582	FALSE	FALSE	0.36	FALSE	FALSE
583	FALSE	TRUE	NA	NA	NA
584	FALSE	FALSE	0.06	TRUE	FALSE
584	FALSE	FALSE	0.4	TRUE	FALSE
585	FALSE	FALSE	NA	NA	NA
586	FALSE	FALSE	NA	NA	NA
587	FALSE	FALSE	NA	NA	NA
588	FALSE	FALSE	-0.35	FALSE	FALSE
588	FALSE	FALSE	5.75	FALSE	TRUE
589	FALSE	FALSE	NA	NA	NA
590	FALSE	TRUE	-1.18	FALSE	FALSE
591	FALSE	TRUE	NA	NA	NA
592	FALSE	FALSE	NA	NA	NA
593	FALSE	FALSE	NA	NA	NA
594	FALSE	FALSE	NA	NA	NA
595	FALSE	FALSE	2.06	TRUE	FALSE
596	FALSE	FALSE	NA	NA	NA
597	FALSE	FALSE	-14.09	TRUE	TRUE
597	FALSE	FALSE	0.04	TRUE	FALSE
597	FALSE	FALSE	1.95	TRUE	TRUE
598	FALSE	FALSE	NA	NA	NA
599	FALSE	FALSE	0.02	TRUE	FALSE
600	FALSE	FALSE	NA	NA	NA
601	FALSE	FALSE	-2.3	FALSE	FALSE
602	FALSE	FALSE	10.06	FALSE	FALSE
603	FALSE	FALSE	NA	NA	NA
604	FALSE	FALSE	NA	NA	NA
605	FALSE	TRUE	-1.71	FALSE	FALSE
606	FALSE	TRUE	-1.03	FALSE	FALSE
607	FALSE	FALSE	-0.24	FALSE	FALSE
607	FALSE	FALSE	1.96	FALSE	FALSE
608	FALSE	FALSE	0.16	FALSE	FALSE
609	FALSE	FALSE	0.05	TRUE	FALSE
610	FALSE	FALSE	NA	NA	NA
611	FALSE	FALSE	NA	NA	NA
612	FALSE	FALSE	NA	NA	NA
613	FALSE	FALSE	0.11	TRUE	FALSE
613	FALSE	FALSE	9.88	TRUE	TRUE
614	FALSE	FALSE	-0.33	TRUE	TRUE
614	FALSE	FALSE	3.54	TRUE	TRUE
614	FALSE	FALSE	10.53	TRUE	TRUE
615	FALSE	FALSE	-1.39	FALSE	FALSE
615	FALSE	FALSE	3.12	FALSE	FALSE
616	FALSE	FALSE	NA	NA	NA
617	FALSE	FALSE	0.09	TRUE	FALSE
618	FALSE	FALSE	NA	NA	NA
619	FALSE	FALSE	0.24	TRUE	FALSE
619	FALSE	FALSE	3.14	TRUE	TRUE
620	FALSE	FALSE	NA	NA	NA
621	FALSE	TRUE	-14.32	FALSE	FALSE
621	FALSE	TRUE	-1.12	FALSE	FALSE
622	FALSE	FALSE	NA	NA	NA
623	FALSE	FALSE	-13.05	FALSE	FALSE
623	FALSE	FALSE	-12.5	FALSE	FALSE
623	FALSE	FALSE	-0.44	FALSE	FALSE
624	FALSE	FALSE	NA	NA	NA
625	FALSE	TRUE	NA	NA	NA
626	FALSE	FALSE	-7.46	TRUE	FALSE
626	FALSE	FALSE	3.66	TRUE	FALSE
627	FALSE	FALSE	NA	NA	NA
628	FALSE	FALSE	NA	NA	NA
629	FALSE	FALSE	0.51	FALSE	FALSE
630	FALSE	FALSE	NA	NA	NA
631	FALSE	FALSE	0.61	FALSE	FALSE
632	FALSE	FALSE	0.05	FALSE	FALSE
632	FALSE	FALSE	9.13	FALSE	FALSE
633	FALSE	FALSE	NA	NA	NA
634	FALSE	FALSE	NA	NA	NA
635	FALSE	FALSE	NA	NA	NA
636	FALSE	FALSE	-13.5	FALSE	FALSE
636	FALSE	FALSE	-7.08	FALSE	FALSE
636	FALSE	FALSE	-1.14	FALSE	FALSE
636	FALSE	FALSE	1.65	FALSE	FALSE
637	FALSE	TRUE	-14.5	FALSE	FALSE
637	FALSE	TRUE	-5.21	FALSE	FALSE
638	FALSE	FALSE	-0.13	TRUE	FALSE
638	FALSE	FALSE	0.59	TRUE	FALSE
639	FALSE	FALSE	NA	NA	NA
640	FALSE	FALSE	NA	NA	NA
641	FALSE	FALSE	-4.1	TRUE	FALSE
642	FALSE	FALSE	7.19	FALSE	FALSE
643	FALSE	TRUE	-5.01	TRUE	TRUE
643	FALSE	TRUE	-4.09	TRUE	TRUE
644	FALSE	FALSE	NA	NA	NA
645	FALSE	FALSE	NA	NA	NA
646	FALSE	FALSE	NA	NA	NA
647	FALSE	FALSE	NA	NA	NA
648	FALSE	FALSE	NA	NA	NA
649	FALSE	FALSE	-0.48	FALSE	FALSE
650	FALSE	FALSE	NA	NA	NA
651	FALSE	FALSE	0.15	FALSE	FALSE
651	FALSE	FALSE	4.1	FALSE	FALSE
652	FALSE	FALSE	NA	NA	NA
653	FALSE	FALSE	NA	NA	NA
654	FALSE	FALSE	NA	NA	NA
655	FALSE	FALSE	NA	NA	NA
656	FALSE	FALSE	-3.32	FALSE	FALSE
657	FALSE	FALSE	0.53	TRUE	FALSE
658	FALSE	FALSE	NA	NA	NA
659	FALSE	FALSE	NA	NA	NA
660	FALSE	FALSE	-0.32	FALSE	FALSE
661	FALSE	FALSE	NA	NA	NA
662	FALSE	FALSE	-5.07	FALSE	FALSE
662	FALSE	FALSE	-1.41	FALSE	FALSE
662	FALSE	FALSE	0.09	FALSE	FALSE
663	FALSE	FALSE	NA	NA	NA
664	FALSE	FALSE	0.54	TRUE	FALSE
665	TRUE	FALSE	-1.1	FALSE	FALSE
665	TRUE	FALSE	1.26	FALSE	FALSE
666	FALSE	FALSE	NA	NA	NA
667	FALSE	FALSE	NA	NA	NA
668	FALSE	FALSE	1.4	TRUE	FALSE
669	FALSE	FALSE	NA	NA	NA
670	FALSE	FALSE	NA	NA	NA
671	FALSE	FALSE	NA	NA	NA
672	FALSE	FALSE	0.04	TRUE	TRUE
673	FALSE	FALSE	2.94	TRUE	FALSE
674	FALSE	FALSE	NA	NA	NA
675	FALSE	FALSE	4.92	FALSE	FALSE
676	FALSE	FALSE	0.43	FALSE	FALSE
676	FALSE	FALSE	6.56	FALSE	FALSE
677	FALSE	TRUE	-3.58	TRUE	FALSE
678	TRUE	FALSE	-2.26	TRUE	FALSE
678	TRUE	FALSE	-0.46	TRUE	FALSE
678	TRUE	FALSE	1.79	TRUE	FALSE
679	FALSE	FALSE	NA	NA	NA
680	FALSE	FALSE	-0.3	FALSE	FALSE
680	FALSE	FALSE	0.05	FALSE	FALSE
680	FALSE	FALSE	4.78	FALSE	FALSE
681	FALSE	FALSE	0.25	FALSE	FALSE
681	FALSE	FALSE	6.4	FALSE	FALSE
682	FALSE	TRUE	-1.2	FALSE	FALSE
683	FALSE	TRUE	NA	NA	NA
684	FALSE	FALSE	0	FALSE	FALSE
684	FALSE	FALSE	4.14	FALSE	FALSE
684	FALSE	FALSE	4.8	FALSE	FALSE
685	FALSE	FALSE	NA	NA	NA
686	FALSE	FALSE	NA	NA	NA
687	FALSE	FALSE	-1.43	FALSE	FALSE
688	FALSE	FALSE	0.55	FALSE	FALSE
688	FALSE	FALSE	6.84	FALSE	FALSE
689	FALSE	FALSE	NA	NA	NA
690	TRUE	TRUE	NA	NA	NA
691	FALSE	FALSE	NA	NA	NA
692	FALSE	TRUE	NA	NA	NA
693	FALSE	FALSE	NA	NA	NA
694	FALSE	FALSE	NA	NA	NA
695	FALSE	FALSE	NA	NA	NA
696	FALSE	FALSE	-0.16	FALSE	FALSE
696	FALSE	FALSE	1.31	FALSE	FALSE
697	FALSE	FALSE	1.95	TRUE	TRUE
698	FALSE	FALSE	NA	NA	NA
699	FALSE	FALSE	NA	NA	NA
700	FALSE	FALSE	NA	NA	NA
701	FALSE	FALSE	NA	NA	NA
702	FALSE	FALSE	NA	NA	NA
703	FALSE	FALSE	0.69	TRUE	FALSE
703	FALSE	FALSE	5.7	TRUE	FALSE
704	FALSE	FALSE	0.1	TRUE	FALSE
704	FALSE	FALSE	4.03	TRUE	FALSE
705	FALSE	FALSE	NA	NA	NA
706	FALSE	FALSE	0.82	FALSE	FALSE
707	FALSE	FALSE	0.89	FALSE	FALSE
707	FALSE	FALSE	4.46	FALSE	FALSE
708	FALSE	FALSE	NA	NA	NA
709	FALSE	FALSE	-8.03	FALSE	FALSE
710	FALSE	FALSE	NA	NA	NA
711	FALSE	FALSE	4.09	FALSE	TRUE
712	FALSE	FALSE	2.17	TRUE	FALSE
713	FALSE	FALSE	NA	NA	NA
714	FALSE	FALSE	NA	NA	NA
715	FALSE	FALSE	-0.37	FALSE	FALSE
715	FALSE	FALSE	2.75	FALSE	FALSE
716	FALSE	FALSE	NA	NA	NA
717	FALSE	FALSE	NA	NA	NA
718	FALSE	FALSE	NA	NA	NA
719	FALSE	FALSE	0.01	FALSE	TRUE
720	FALSE	FALSE	0.2	TRUE	FALSE
721	FALSE	FALSE	NA	NA	NA
722	FALSE	FALSE	NA	NA	NA
723	FALSE	FALSE	NA	NA	NA
724	FALSE	TRUE	-1.83	FALSE	FALSE
724	FALSE	TRUE	2.14	FALSE	FALSE
725	FALSE	FALSE	-1.13	TRUE	FALSE
726	FALSE	FALSE	NA	NA	NA
727	FALSE	FALSE	NA	NA	NA
728	FALSE	FALSE	NA	NA	NA
729	FALSE	FALSE	NA	NA	NA
730	FALSE	TRUE	0.36	TRUE	FALSE
731	FALSE	FALSE	-0.39	FALSE	FALSE
732	FALSE	TRUE	-1.47	TRUE	FALSE
732	FALSE	TRUE	5.62	TRUE	FALSE
733	FALSE	FALSE	NA	NA	NA
734	FALSE	FALSE	NA	NA	NA
735	FALSE	FALSE	NA	NA	NA
736	FALSE	FALSE	NA	NA	NA
737	FALSE	FALSE	NA	NA	NA
738	FALSE	FALSE	0.57	TRUE	FALSE
739	FALSE	FALSE	0.06	FALSE	FALSE
740	FALSE	FALSE	0.1	TRUE	FALSE
740	FALSE	FALSE	1.54	TRUE	FALSE
741	FALSE	FALSE	NA	NA	NA
742	FALSE	FALSE	-1.13	FALSE	FALSE
742	FALSE	FALSE	0.74	FALSE	FALSE
743	FALSE	FALSE	-0.14	TRUE	FALSE
744	FALSE	FALSE	NA	NA	NA
745	FALSE	FALSE	NA	NA	NA
746	FALSE	TRUE	-2.32	TRUE	TRUE
747	FALSE	FALSE	-14.48	TRUE	FALSE
747	FALSE	FALSE	-13.25	TRUE	FALSE
747	FALSE	FALSE	0	TRUE	FALSE
747	FALSE	FALSE	0.93	TRUE	FALSE
748	FALSE	FALSE	-4.99	TRUE	FALSE
748	FALSE	FALSE	-3.12	TRUE	FALSE
748	FALSE	FALSE	0.67	TRUE	FALSE
748	FALSE	FALSE	1.78	TRUE	TRUE
748	FALSE	FALSE	11.82	TRUE	TRUE
749	FALSE	FALSE	NA	NA	NA
750	FALSE	FALSE	0.06	TRUE	FALSE
750	FALSE	FALSE	0.87	TRUE	FALSE
751	FALSE	FALSE	NA	NA	NA
752	FALSE	FALSE	-1.16	TRUE	TRUE
753	FALSE	FALSE	NA	NA	NA
754	FALSE	FALSE	NA	NA	NA
755	FALSE	FALSE	0.43	TRUE	TRUE
756	FALSE	FALSE	0.04	FALSE	FALSE
757	FALSE	FALSE	-0.18	FALSE	FALSE
758	FALSE	FALSE	-0.04	FALSE	FALSE
758	FALSE	FALSE	4.85	FALSE	FALSE
759	FALSE	FALSE	-0.17	FALSE	FALSE
760	FALSE	FALSE	NA	NA	NA
761	FALSE	FALSE	NA	NA	NA
762	FALSE	FALSE	NA	NA	NA
763	FALSE	FALSE	NA	NA	NA
764	TRUE	FALSE	NA	NA	NA
765	FALSE	FALSE	NA	NA	NA
766	FALSE	FALSE	-1.69	TRUE	FALSE
767	FALSE	FALSE	1.63	FALSE	FALSE
768	FALSE	FALSE	-0.21	TRUE	FALSE
769	FALSE	FALSE	NA	NA	NA
770	FALSE	TRUE	0.49	TRUE	TRUE
771	FALSE	FALSE	NA	NA	NA
772	FALSE	FALSE	0.06	TRUE	FALSE
772	FALSE	FALSE	2.58	TRUE	FALSE
773	FALSE	FALSE	NA	NA	NA
774	FALSE	FALSE	0.48	FALSE	FALSE
775	FALSE	FALSE	0.28	TRUE	FALSE
776	FALSE	FALSE	-0.93	FALSE	FALSE
777	FALSE	FALSE	NA	NA	NA
778	FALSE	FALSE	-0.18	FALSE	FALSE
778	FALSE	FALSE	5.83	FALSE	FALSE
779	FALSE	FALSE	-0.48	TRUE	FALSE
779	FALSE	FALSE	-0.29	TRUE	FALSE
779	FALSE	FALSE	0.62	TRUE	FALSE
780	FALSE	FALSE	1.49	FALSE	FALSE
781	FALSE	FALSE	0.05	TRUE	FALSE
782	FALSE	FALSE	NA	NA	NA
783	FALSE	FALSE	NA	NA	NA
784	FALSE	FALSE	NA	NA	NA
785	FALSE	FALSE	NA	NA	NA
786	FALSE	FALSE	0.58	FALSE	FALSE
787	FALSE	FALSE	3.69	TRUE	TRUE
787	FALSE	FALSE	8.57	TRUE	TRUE
788	FALSE	FALSE	NA	NA	NA
789	FALSE	FALSE	NA	NA	NA
790	FALSE	FALSE	0.07	FALSE	FALSE
790	FALSE	FALSE	4.53	FALSE	FALSE
790	FALSE	FALSE	10.86	FALSE	FALSE
791	FALSE	FALSE	0.03	TRUE	TRUE
792	FALSE	FALSE	-2.21	TRUE	FALSE
792	FALSE	FALSE	2.75	TRUE	FALSE
793	FALSE	FALSE	-13.75	TRUE	FALSE
793	FALSE	FALSE	0.02	TRUE	TRUE
794	FALSE	FALSE	NA	NA	NA
795	FALSE	FALSE	NA	NA	NA
796	FALSE	FALSE	NA	NA	NA
797	FALSE	FALSE	3.96	FALSE	FALSE
798	FALSE	TRUE	-1.33	TRUE	FALSE
799	FALSE	TRUE	-2.34	FALSE	FALSE
800	FALSE	FALSE	NA	NA	NA
801	FALSE	FALSE	-14.06	FALSE	FALSE
801	FALSE	FALSE	-0.22	FALSE	FALSE
801	FALSE	FALSE	0.76	FALSE	FALSE
802	FALSE	FALSE	-3.1	TRUE	FALSE
803	FALSE	TRUE	-1.29	TRUE	TRUE
804	FALSE	FALSE	2.86	TRUE	FALSE
804	FALSE	FALSE	12.15	TRUE	FALSE
805	FALSE	FALSE	NA	NA	NA
806	FALSE	FALSE	NA	NA	NA
807	FALSE	TRUE	NA	NA	NA
808	FALSE	FALSE	-4.97	TRUE	FALSE
808	FALSE	FALSE	-1.95	TRUE	FALSE
808	FALSE	FALSE	1.74	TRUE	FALSE
808	FALSE	FALSE	10.95	TRUE	FALSE
809	FALSE	FALSE	-11.46	FALSE	FALSE
809	FALSE	FALSE	-7.23	FALSE	FALSE
809	FALSE	FALSE	0.04	FALSE	FALSE
809	FALSE	FALSE	6.03	FALSE	FALSE
810	FALSE	FALSE	0.61	TRUE	FALSE
810	FALSE	FALSE	1.96	TRUE	FALSE
811	FALSE	TRUE	-0.35	TRUE	FALSE
811	FALSE	TRUE	2.55	TRUE	FALSE
812	FALSE	FALSE	0.09	FALSE	FALSE
812	FALSE	FALSE	4.54	FALSE	FALSE
813	FALSE	FALSE	NA	NA	NA
814	FALSE	FALSE	0.05	FALSE	FALSE
814	FALSE	FALSE	4.67	FALSE	FALSE
815	FALSE	FALSE	-0.02	TRUE	FALSE
815	FALSE	FALSE	1.93	TRUE	FALSE
816	FALSE	TRUE	NA	NA	NA
817	FALSE	FALSE	NA	NA	NA
818	FALSE	FALSE	NA	NA	NA
819	FALSE	FALSE	-0.98	FALSE	FALSE
820	FALSE	FALSE	NA	NA	NA
821	FALSE	FALSE	NA	NA	NA
822	FALSE	FALSE	NA	NA	NA
823	FALSE	FALSE	NA	NA	NA
824	FALSE	FALSE	NA	NA	NA
825	FALSE	FALSE	0.76	FALSE	FALSE
826	FALSE	FALSE	NA	NA	NA
827	FALSE	FALSE	NA	NA	NA
828	FALSE	TRUE	-1.11	TRUE	TRUE
828	FALSE	TRUE	0.62	TRUE	TRUE
828	FALSE	TRUE	2.19	TRUE	FALSE
829	FALSE	FALSE	-14.78	TRUE	FALSE
829	FALSE	FALSE	0.01	TRUE	FALSE
830	FALSE	FALSE	-4.15	TRUE	TRUE
830	FALSE	FALSE	0.6	TRUE	FALSE
830	FALSE	FALSE	2.16	TRUE	FALSE
831	FALSE	FALSE	-8.02	TRUE	FALSE
832	TRUE	FALSE	-4.44	FALSE	FALSE
832	TRUE	FALSE	-2.21	FALSE	FALSE
832	TRUE	FALSE	-0.45	FALSE	FALSE
833	TRUE	FALSE	NA	NA	NA
834	FALSE	FALSE	NA	NA	NA
835	FALSE	FALSE	NA	NA	NA
836	FALSE	FALSE	NA	NA	NA
837	FALSE	FALSE	NA	NA	NA
838	FALSE	FALSE	-7.91	FALSE	FALSE
838	FALSE	FALSE	-4.14	FALSE	FALSE
838	FALSE	FALSE	0.07	FALSE	FALSE
838	FALSE	FALSE	4.54	FALSE	FALSE
839	FALSE	FALSE	NA	NA	NA
840	FALSE	FALSE	-1.15	FALSE	FALSE
841	FALSE	FALSE	NA	NA	NA
842	FALSE	FALSE	NA	NA	NA
843	FALSE	FALSE	NA	NA	NA
844	FALSE	FALSE	NA	NA	NA
845	TRUE	FALSE	-0.25	FALSE	FALSE
845	TRUE	FALSE	4.64	FALSE	FALSE
846	FALSE	FALSE	NA	NA	NA
847	FALSE	TRUE	NA	NA	NA
848	FALSE	FALSE	NA	NA	NA
849	FALSE	FALSE	NA	NA	NA
850	FALSE	FALSE	-12.33	FALSE	FALSE
850	FALSE	FALSE	-9.61	FALSE	FALSE
850	FALSE	FALSE	1.88	FALSE	FALSE
851	FALSE	FALSE	-5.08	TRUE	FALSE
851	FALSE	FALSE	-0.87	TRUE	FALSE

## Sheet: extended_cases
n_contacts	week	sample_to_tracing
5	2021-02-01	1
3	2021-02-01	1
4	2021-02-01	12
5	2021-02-01	2
3	2021-02-01	3
2	2021-02-01	0
3	2021-02-01	1
5	2021-02-01	1
4	2021-02-01	4
0	2021-02-01	NA
0	2021-02-01	NA
0	2021-02-01	NA
0	2021-02-01	NA
0	2021-02-01	NA
0	2021-02-01	NA
0	2021-02-01	NA
1	2021-02-08	1
8	2021-02-08	1
11	2021-02-08	1
9	2021-02-08	4
3	2021-02-08	1
4	2021-02-08	1
2	2021-02-08	3
1	2021-02-08	1
1	2021-02-08	1
1	2021-02-08	0
4	2021-02-08	0
0	2021-02-08	NA
0	2021-02-08	NA
0	2021-02-08	NA
0	2021-02-08	NA
0	2021-02-08	NA
0	2021-02-08	NA
0	2021-02-08	NA
0	2021-02-08	NA
0	2021-02-08	NA
0	2021-02-08	NA
0	2021-02-08	NA
15	2021-02-15	0
3	2021-02-15	1
5	2021-02-15	2
1	2021-02-15	1
5	2021-02-15	1
10	2021-02-15	1
5	2021-02-15	1
7	2021-02-15	2
1	2021-02-15	1
4	2021-02-15	0
2	2021-02-15	1
10	2021-02-15	1
2	2021-02-15	4
7	2021-02-15	1
4	2021-02-15	2
0	2021-02-15	NA
0	2021-02-15	NA
0	2021-02-15	NA
0	2021-02-15	NA
1	2021-02-22	2
3	2021-02-22	1
3	2021-02-22	1
13	2021-02-22	3
6	2021-02-22	1
2	2021-02-22	2
5	2021-02-22	11
9	2021-02-22	0
19	2021-02-22	1
4	2021-02-22	1
8	2021-02-22	1
7	2021-02-22	5
2	2021-02-22	1
6	2021-02-22	2
10	2021-02-22	1
0	2021-02-22	NA
0	2021-02-22	NA
0	2021-02-22	NA
0	2021-02-22	NA
3	2021-03-01	2
5	2021-03-01	2
2	2021-03-01	8
1	2021-03-01	1
9	2021-03-01	5
5	2021-03-01	1
5	2021-03-01	1
1	2021-03-01	0
8	2021-03-01	1
2	2021-03-01	8
7	2021-03-01	1
5	2021-03-01	1
3	2021-03-01	1
4	2021-03-01	1
5	2021-03-01	0
6	2021-03-01	0
1	2021-03-01	3
11	2021-03-01	1
2	2021-03-01	1
3	2021-03-01	1
1	2021-03-01	3
6	2021-03-01	1
4	2021-03-01	0
6	2021-03-01	0
3	2021-03-01	1
11	2021-03-01	1
9	2021-03-01	2
8	2021-03-01	1
0	2021-03-01	NA
0	2021-03-01	NA
0	2021-03-01	NA
0	2021-03-01	NA
1	2021-03-08	1
8	2021-03-08	4
4	2021-03-08	0
4	2021-03-08	1
14	2021-03-08	2
6	2021-03-08	1
6	2021-03-08	1
3	2021-03-08	0
5	2021-03-08	2
5	2021-03-08	1
8	2021-03-08	1
2	2021-03-08	10
2	2021-03-08	1
6	2021-03-08	5
4	2021-03-08	3
2	2021-03-08	11
4	2021-03-08	1
9	2021-03-08	1
4	2021-03-08	0
7	2021-03-08	1
5	2021-03-08	1
5	2021-03-08	1
8	2021-03-08	1
3	2021-03-08	1
3	2021-03-08	0
10	2021-03-08	0
15	2021-03-08	1
10	2021-03-08	1
2	2021-03-08	3
8	2021-03-08	2
3	2021-03-08	0
5	2021-03-08	1
8	2021-03-08	2
4	2021-03-08	1
12	2021-03-08	1
22	2021-03-08	1
10	2021-03-08	1
3	2021-03-08	0
1	2021-03-08	0
15	2021-03-08	1
6	2021-03-08	8
2	2021-03-08	1
11	2021-03-08	1
7	2021-03-08	2
4	2021-03-08	1
1	2021-03-08	2
3	2021-03-08	1
7	2021-03-08	4
3	2021-03-08	2
3	2021-03-08	1
0	2021-03-08	NA
0	2021-03-08	NA
0	2021-03-08	NA
0	2021-03-08	NA
0	2021-03-08	NA
26	2021-03-15	1
9	2021-03-15	1
6	2021-03-15	8
2	2021-03-15	1
5	2021-03-15	0
9	2021-03-15	1
13	2021-03-15	1
4	2021-03-15	1
3	2021-03-15	1
14	2021-03-15	0
1	2021-03-15	1
13	2021-03-15	1
8	2021-03-15	3
10	2021-03-15	1
8	2021-03-15	1
6	2021-03-15	1
6	2021-03-15	1
16	2021-03-15	1
3	2021-03-15	1
7	2021-03-15	1
1	2021-03-15	0
6	2021-03-15	1
14	2021-03-15	1
3	2021-03-15	1
6	2021-03-15	1
13	2021-03-15	0
7	2021-03-15	0
14	2021-03-15	0
5	2021-03-15	0
17	2021-03-15	1
5	2021-03-15	0
6	2021-03-15	3
4	2021-03-15	1
6	2021-03-15	1
9	2021-03-15	0
9	2021-03-15	1
12	2021-03-15	1
20	2021-03-15	0
4	2021-03-15	2
3	2021-03-15	0
5	2021-03-15	0
16	2021-03-15	1
5	2021-03-15	1
3	2021-03-15	1
11	2021-03-15	1
1	2021-03-15	0
4	2021-03-15	1
6	2021-03-15	1
6	2021-03-15	1
2	2021-03-15	1
2	2021-03-15	1
4	2021-03-15	1
2	2021-03-15	1
23	2021-03-15	1
10	2021-03-15	1
6	2021-03-15	0
7	2021-03-15	1
2	2021-03-15	0
4	2021-03-15	1
13	2021-03-15	1
5	2021-03-15	1
0	2021-03-15	NA
0	2021-03-15	NA
0	2021-03-15	NA
0	2021-03-15	NA
0	2021-03-15	NA
0	2021-03-15	NA
0	2021-03-15	NA
0	2021-03-15	NA
0	2021-03-15	NA
0	2021-03-15	NA
0	2021-03-15	NA
0	2021-03-15	NA
0	2021-03-15	NA
0	2021-03-15	NA
3	2021-03-22	0
5	2021-03-22	0
1	2021-03-22	0
10	2021-03-22	1
12	2021-03-22	1
7	2021-03-22	1
6	2021-03-22	0
12	2021-03-22	1
6	2021-03-22	0
1	2021-03-22	0
3	2021-03-22	1
4	2021-03-22	1
5	2021-03-22	1
2	2021-03-22	0
7	2021-03-22	0
4	2021-03-22	0
9	2021-03-22	1
8	2021-03-22	1
10	2021-03-22	0
7	2021-03-22	0
1	2021-03-22	0
7	2021-03-22	2
5	2021-03-22	1
12	2021-03-22	1
24	2021-03-22	2
5	2021-03-22	0
4	2021-03-22	2
11	2021-03-22	1
11	2021-03-22	1
9	2021-03-22	1
8	2021-03-22	1
6	2021-03-22	5
3	2021-03-22	5
2	2021-03-22	3
11	2021-03-22	1
7	2021-03-22	2
7	2021-03-22	0
2	2021-03-22	1
7	2021-03-22	1
6	2021-03-22	1
3	2021-03-22	4
2	2021-03-22	1
10	2021-03-22	2
7	2021-03-22	1
10	2021-03-22	1
4	2021-03-22	8
5	2021-03-22	1
6	2021-03-22	1
7	2021-03-22	4
12	2021-03-22	0
6	2021-03-22	1
8	2021-03-22	0
4	2021-03-22	0
2	2021-03-22	0
9	2021-03-22	4
7	2021-03-22	4
4	2021-03-22	0
24	2021-03-22	1
4	2021-03-22	0
1	2021-03-22	0
1	2021-03-22	0
5	2021-03-22	1
5	2021-03-22	1
3	2021-03-22	6
7	2021-03-22	1
2	2021-03-22	7
14	2021-03-22	1
13	2021-03-22	1
10	2021-03-22	0
1	2021-03-22	0
4	2021-03-22	0
5	2021-03-22	1
3	2021-03-22	0
4	2021-03-22	14
9	2021-03-22	1
3	2021-03-22	4
4	2021-03-22	3
8	2021-03-22	8
9	2021-03-22	5
1	2021-03-22	3
4	2021-03-22	1
2	2021-03-22	0
3	2021-03-22	0
7	2021-03-22	1
19	2021-03-22	1
2	2021-03-22	0
7	2021-03-22	0
9	2021-03-22	1
9	2021-03-22	1
6	2021-03-22	0
6	2021-03-22	0
10	2021-03-22	1
2	2021-03-22	0
1	2021-03-22	2
12	2021-03-22	1
12	2021-03-22	1
11	2021-03-22	1
4	2021-03-22	9
7	2021-03-22	1
8	2021-03-22	3
6	2021-03-22	0
1	2021-03-22	1
1	2021-03-22	0
11	2021-03-22	0
2	2021-03-22	1
7	2021-03-22	1
2	2021-03-22	1
3	2021-03-22	1
12	2021-03-22	1
1	2021-03-22	0
7	2021-03-22	1
9	2021-03-22	1
2	2021-03-22	1
0	2021-03-22	NA
0	2021-03-22	NA
0	2021-03-22	NA
0	2021-03-22	NA
0	2021-03-22	NA
0	2021-03-22	NA
0	2021-03-22	NA
0	2021-03-22	NA
0	2021-03-22	NA
0	2021-03-22	NA
0	2021-03-22	NA
0	2021-03-22	NA
0	2021-03-22	NA
0	2021-03-22	NA
0	2021-03-22	NA
0	2021-03-22	NA
0	2021-03-22	NA
7	2021-03-29	1
3	2021-03-29	1
7	2021-03-29	2
6	2021-03-29	1
3	2021-03-29	1
7	2021-03-29	0
6	2021-03-29	1
5	2021-03-29	1
2	2021-03-29	1
2	2021-03-29	1
11	2021-03-29	1
6	2021-03-29	1
6	2021-03-29	1
7	2021-03-29	2
9	2021-03-29	1
10	2021-03-29	0
4	2021-03-29	1
7	2021-03-29	1
23	2021-03-29	1
14	2021-03-29	1
17	2021-03-29	1
10	2021-03-29	1
6	2021-03-29	0
15	2021-03-29	1
3	2021-03-29	1
8	2021-03-29	1
5	2021-03-29	1
3	2021-03-29	3
5	2021-03-29	0
3	2021-03-29	1
2	2021-03-29	5
6	2021-03-29	1
10	2021-03-29	1
6	2021-03-29	1
2	2021-03-29	4
4	2021-03-29	0
7	2021-03-29	0
6	2021-03-29	0
10	2021-03-29	1
5	2021-03-29	1
2	2021-03-29	1
18	2021-03-29	1
7	2021-03-29	1
12	2021-03-29	1
2	2021-03-29	3
9	2021-03-29	0
16	2021-03-29	3
3	2021-03-29	1
3	2021-03-29	1
5	2021-03-29	2
4	2021-03-29	1
17	2021-03-29	1
8	2021-03-29	1
4	2021-03-29	0
3	2021-03-29	1
8	2021-03-29	1
7	2021-03-29	4
7	2021-03-29	0
3	2021-03-29	1
5	2021-03-29	0
7	2021-03-29	1
5	2021-03-29	2
5	2021-03-29	1
18	2021-03-29	1
16	2021-03-29	1
7	2021-03-29	0
10	2021-03-29	10
7	2021-03-29	1
1	2021-03-29	3
12	2021-03-29	0
7	2021-03-29	0
12	2021-03-29	0
0	2021-03-29	NA
0	2021-03-29	NA
0	2021-03-29	NA
0	2021-03-29	NA
0	2021-03-29	NA
0	2021-03-29	NA
0	2021-03-29	NA
7	2021-04-05	0
9	2021-04-05	9
3	2021-04-05	0
13	2021-04-05	4
4	2021-04-05	11
3	2021-04-05	4
3	2021-04-05	0
7	2021-04-05	2
1	2021-04-05	11
2	2021-04-05	0
4	2021-04-05	0
6	2021-04-05	0
11	2021-04-05	0
10	2021-04-05	0
7	2021-04-05	1
7	2021-04-05	0
6	2021-04-05	1
8	2021-04-05	1
20	2021-04-05	1
5	2021-04-05	1
2	2021-04-05	11
7	2021-04-05	0
26	2021-04-05	0
3	2021-04-05	2
5	2021-04-05	2
10	2021-04-05	1
12	2021-04-05	1
2	2021-04-05	3
19	2021-04-05	2
13	2021-04-05	0
3	2021-04-05	0
5	2021-04-05	1
1	2021-04-05	1
4	2021-04-05	0
3	2021-04-05	0
7	2021-04-05	0
2	2021-04-05	0
6	2021-04-05	0
1	2021-04-05	8
14	2021-04-05	0
6	2021-04-05	1
5	2021-04-05	0
6	2021-04-05	0
0	2021-04-05	NA
0	2021-04-05	NA
0	2021-04-05	NA
0	2021-04-05	NA
8	2021-04-12	1
1	2021-04-12	0
7	2021-04-12	0
2	2021-04-12	1
7	2021-04-12	1
2	2021-04-12	1
7	2021-04-12	1
6	2021-04-12	1
3	2021-04-12	1
7	2021-04-12	1
9	2021-04-12	1
6	2021-04-12	1
17	2021-04-12	3
8	2021-04-12	0
12	2021-04-12	1
5	2021-04-12	4
5	2021-04-12	0
7	2021-04-12	0
9	2021-04-12	2
3	2021-04-12	1
14	2021-04-12	0
6	2021-04-12	0
9	2021-04-12	2
6	2021-04-12	1
3	2021-04-12	4
3	2021-04-12	4
4	2021-04-12	0
3	2021-04-12	0
2	2021-04-12	1
7	2021-04-12	4
0	2021-04-12	NA
0	2021-04-12	NA
0	2021-04-12	NA
0	2021-04-12	NA
0	2021-04-12	NA
12	2021-04-19	2
3	2021-04-19	0
7	2021-04-19	1
9	2021-04-19	3
11	2021-04-19	3
9	2021-04-19	0
16	2021-04-19	1
11	2021-04-19	0
6	2021-04-19	0
9	2021-04-19	2
1	2021-04-19	1
4	2021-04-19	0
12	2021-04-19	0
17	2021-04-19	1
6	2021-04-19	0
10	2021-04-19	0
7	2021-04-19	0
18	2021-04-19	2
1	2021-04-19	4
4	2021-04-19	7
7	2021-04-19	2
8	2021-04-19	2
4	2021-04-19	2
13	2021-04-19	1
10	2021-04-19	1
9	2021-04-19	1
1	2021-04-19	0
1	2021-04-19	3
9	2021-04-19	2
9	2021-04-19	1
1	2021-04-19	4
2	2021-04-19	2
6	2021-04-19	2
6	2021-04-19	0
11	2021-04-19	3
9	2021-04-19	0
1	2021-04-19	1
8	2021-04-19	1
0	2021-04-19	NA
0	2021-04-19	NA
0	2021-04-19	NA
0	2021-04-19	NA
0	2021-04-19	NA
0	2021-04-19	NA
0	2021-04-19	NA
0	2021-04-19	NA
0	2021-04-19	NA
0	2021-04-19	NA
0	2021-04-19	NA
0	2021-04-19	NA
0	2021-04-19	NA
0	2021-04-19	NA
0	2021-04-19	NA
0	2021-04-19	NA
0	2021-04-19	NA
0	2021-04-19	NA
0	2021-04-19	NA
0	2021-04-19	NA
0	2021-04-19	NA
0	2021-04-19	NA
1	2021-04-26	1
5	2021-04-26	0
6	2021-04-26	1
8	2021-04-26	1
3	2021-04-26	1
5	2021-04-26	0
8	2021-04-26	0
6	2021-04-26	1
1	2021-04-26	0
2	2021-04-26	1
10	2021-04-26	4
6	2021-04-26	1
20	2021-04-26	0
6	2021-04-26	0
15	2021-04-26	1
4	2021-04-26	0
2	2021-04-26	1
3	2021-04-26	7
7	2021-04-26	0
6	2021-04-26	0
6	2021-04-26	1
13	2021-04-26	1
2	2021-04-26	1
2	2021-04-26	1
2	2021-04-26	1
8	2021-04-26	0
11	2021-04-26	4
7	2021-04-26	1
3	2021-04-26	0
2	2021-04-26	0
3	2021-04-26	1
7	2021-04-26	1
5	2021-04-26	0
1	2021-04-26	1
4	2021-04-26	0
7	2021-04-26	0
2	2021-04-26	1
5	2021-04-26	1
5	2021-04-26	1
15	2021-04-26	0
3	2021-04-26	1
0	2021-04-26	NA
0	2021-04-26	NA
0	2021-04-26	NA
0	2021-04-26	NA
0	2021-04-26	NA
0	2021-04-26	NA
0	2021-04-26	NA
0	2021-04-26	NA
8	2021-05-03	1
3	2021-05-03	1
2	2021-05-03	1
4	2021-05-03	1
1	2021-05-03	1
6	2021-05-03	0
17	2021-05-03	0
13	2021-05-03	1
13	2021-05-03	0
4	2021-05-03	4
5	2021-05-03	0
8	2021-05-03	1
2	2021-05-03	1
2	2021-05-03	1
3	2021-05-03	0
1	2021-05-03	1
10	2021-05-03	0
14	2021-05-03	1
15	2021-05-03	1
7	2021-05-03	3
13	2021-05-03	1
7	2021-05-03	4
4	2021-05-03	1
19	2021-05-03	1
2	2021-05-03	1
7	2021-05-03	2
6	2021-05-03	1
1	2021-05-03	1
2	2021-05-03	0
4	2021-05-03	1
6	2021-05-03	1
1	2021-05-03	2
3	2021-05-03	1
3	2021-05-03	2
6	2021-05-03	1
7	2021-05-03	0
3	2021-05-03	1
2	2021-05-03	0
1	2021-05-03	0
5	2021-05-03	1
7	2021-05-03	3
11	2021-05-03	1
3	2021-05-03	0
16	2021-05-03	1
8	2021-05-03	1
15	2021-05-03	2
4	2021-05-03	3
0	2021-05-03	NA
0	2021-05-03	NA
0	2021-05-03	NA
0	2021-05-03	NA
0	2021-05-03	NA
4	2021-05-10	3
4	2021-05-10	1
15	2021-05-10	1
6	2021-05-10	1
6	2021-05-10	0
5	2021-05-10	2
14	2021-05-10	1
5	2021-05-10	1
1	2021-05-10	1
2	2021-05-10	1
3	2021-05-10	9
7	2021-05-10	0
3	2021-05-10	1
5	2021-05-10	2
6	2021-05-10	1
5	2021-05-10	3
1	2021-05-10	4
7	2021-05-10	1
8	2021-05-10	1
5	2021-05-10	1
4	2021-05-10	1
4	2021-05-10	0
7	2021-05-10	0
3	2021-05-10	1
17	2021-05-10	1
5	2021-05-10	1
5	2021-05-10	1
2	2021-05-10	1
6	2021-05-10	0
4	2021-05-10	0
4	2021-05-10	0
2	2021-05-10	1
5	2021-05-10	1
8	2021-05-10	1
18	2021-05-10	1
1	2021-05-10	0
5	2021-05-10	3
20	2021-05-10	0
5	2021-05-10	1
10	2021-05-10	1
7	2021-05-10	1
0	2021-05-10	NA
0	2021-05-10	NA
0	2021-05-10	NA
9	2021-05-17	3
3	2021-05-17	2
1	2021-05-17	1
11	2021-05-17	1
2	2021-05-17	1
5	2021-05-17	1
2	2021-05-17	1
2	2021-05-17	1
3	2021-05-17	1
8	2021-05-17	1
3	2021-05-17	3
8	2021-05-17	2
6	2021-05-17	1
3	2021-05-17	1
16	2021-05-17	1
6	2021-05-17	1
10	2021-05-17	1
3	2021-05-17	1
1	2021-05-17	1
9	2021-05-17	1
6	2021-05-17	1
3	2021-05-17	0
5	2021-05-17	1
11	2021-05-17	1
7	2021-05-17	1
1	2021-05-17	1
4	2021-05-17	2
8	2021-05-17	0
1	2021-05-17	1
6	2021-05-17	0
0	2021-05-17	NA
0	2021-05-17	NA
0	2021-05-17	NA
3	2021-05-24	1
6	2021-05-24	1
4	2021-05-24	1
11	2021-05-24	1
5	2021-05-24	0
3	2021-05-24	4
0	2021-05-24	NA
3	2021-05-31	0
8	2021-05-31	1
3	2021-05-31	1
9	2021-05-31	0
3	2021-05-31	1
5	2021-05-31	3
2	2021-05-31	3
0	2021-05-31	NA
4	2021-06-07	1
7	2021-06-07	2
4	2021-06-07	1
3	2021-06-07	1
11	2021-06-07	0
1	2021-06-07	2
0	2021-06-07	NA
4	2021-06-14	1
1	2021-06-14	1
0	2021-06-14	NA
0	2021-06-21	NA
6	2021-06-28	1
3	2021-06-28	2
10	2021-06-28	6
5	2021-06-28	2
13	2021-06-28	7
7	2021-06-28	1
8	2021-06-28	1
10	2021-06-28	1
4	2021-06-28	2
5	2021-06-28	2
12	2021-06-28	4
6	2021-06-28	1
17	2021-06-28	1
3	2021-06-28	1
11	2021-06-28	1
9	2021-06-28	1
5	2021-06-28	2
4	2021-06-28	1
8	2021-06-28	1
6	2021-06-28	7
7	2021-06-28	1
6	2021-06-28	2
21	2021-06-28	4
5	2021-06-28	1
7	2021-06-28	1
3	2021-06-28	1
4	2021-06-28	1
3	2021-06-28	12
6	2021-06-28	0
4	2021-06-28	1
9	2021-06-28	2
0	2021-06-28	NA
0	2021-06-28	NA
0	2021-06-28	NA
0	2021-06-28	NA
2	2021-07-05	5
11	2021-07-05	4
8	2021-07-05	9
8	2021-07-05	1
6	2021-07-05	3
8	2021-07-05	1
21	2021-07-05	1
4	2021-07-05	0
9	2021-07-05	3
1	2021-07-05	0
5	2021-07-05	3
5	2021-07-05	1
1	2021-07-05	1
12	2021-07-05	2
13	2021-07-05	1
4	2021-07-05	0
2	2021-07-05	1
5	2021-07-05	1
21	2021-07-05	3
4	2021-07-05	9
7	2021-07-05	3
13	2021-07-05	4
2	2021-07-05	1
6	2021-07-05	1
6	2021-07-05	3
6	2021-07-05	3
1	2021-07-05	0
6	2021-07-05	3
6	2021-07-05	1
3	2021-07-05	1
5	2021-07-05	1
5	2021-07-05	4
6	2021-07-05	2
2	2021-07-05	7
14	2021-07-05	1
13	2021-07-05	3
6	2021-07-05	3
17	2021-07-05	5
6	2021-07-05	1
16	2021-07-05	2
2	2021-07-05	1
4	2021-07-05	1
2	2021-07-05	1
18	2021-07-05	3
20	2021-07-05	1
4	2021-07-05	0
8	2021-07-05	4
7	2021-07-05	1
0	2021-07-05	NA
0	2021-07-05	NA
0	2021-07-05	NA
0	2021-07-05	NA
0	2021-07-05	NA
0	2021-07-05	NA
0	2021-07-05	NA
3	2021-07-12	1
1	2021-07-12	8
18	2021-07-12	3
4	2021-07-12	1
8	2021-07-12	1
10	2021-07-12	0
4	2021-07-12	3
1	2021-07-12	7
21	2021-07-12	2
8	2021-07-12	2
6	2021-07-12	3
1	2021-07-12	9
2	2021-07-12	1
5	2021-07-12	2
12	2021-07-12	4
5	2021-07-12	1
3	2021-07-12	0
4	2021-07-12	3
4	2021-07-12	3
1	2021-07-12	0
4	2021-07-12	1
8	2021-07-12	3
9	2021-07-12	3
4	2021-07-12	0
4	2021-07-12	1
4	2021-07-12	3
8	2021-07-12	3
1	2021-07-12	9
1	2021-07-12	0
21	2021-07-12	4
4	2021-07-12	1
1	2021-07-12	1
6	2021-07-12	0
7	2021-07-12	3
1	2021-07-12	2
9	2021-07-12	2
12	2021-07-12	2
5	2021-07-12	1
0	2021-07-12	NA
0	2021-07-12	NA
0	2021-07-12	NA
0	2021-07-12	NA
0	2021-07-12	NA
2	2021-07-19	1
2	2021-07-19	0
2	2021-07-19	1
4	2021-07-19	4
15	2021-07-19	1
4	2021-07-19	2
7	2021-07-19	1
11	2021-07-19	4
16	2021-07-19	2
7	2021-07-19	1
4	2021-07-19	7
6	2021-07-19	1
1	2021-07-19	1
7	2021-07-19	2
3	2021-07-19	1
8	2021-07-19	1
9	2021-07-19	2
2	2021-07-19	2
5	2021-07-19	7
1	2021-07-19	1
3	2021-07-19	1
7	2021-07-19	2
0	2021-07-19	NA
0	2021-07-19	NA
0	2021-07-19	NA
0	2021-07-19	NA
0	2021-07-19	NA
0	2021-07-19	NA
0	2021-07-19	NA
0	2021-07-19	NA
1	2021-07-26	1
4	2021-07-26	1
5	2021-07-26	1
3	2021-07-26	1
5	2021-07-26	1
13	2021-07-26	1
5	2021-07-26	0
4	2021-07-26	6
1	2021-07-26	1
3	2021-07-26	2
12	2021-07-26	1
5	2021-07-26	3
7	2021-07-26	1
0	2021-07-26	NA
0	2021-07-26	NA
0	2021-07-26	NA
16	2021-08-02	4
4	2021-08-02	3
3	2021-08-02	1
2	2021-08-02	3
1	2021-08-02	1
3	2021-08-02	3
2	2021-08-02	1
3	2021-08-02	1
3	2021-08-02	0
3	2021-08-02	3
5	2021-08-02	1
12	2021-08-02	1
4	2021-08-02	0
3	2021-08-02	1
4	2021-08-02	0
6	2021-08-02	3
5	2021-08-02	3
5	2021-08-02	3
8	2021-08-02	1
2	2021-08-02	1
3	2021-08-02	3
0	2021-08-02	NA
0	2021-08-02	NA
0	2021-08-02	NA
6	2021-08-09	10
12	2021-08-09	2
7	2021-08-09	3
5	2021-08-09	1
2	2021-08-09	1
3	2021-08-09	1
14	2021-08-09	1
1	2021-08-09	1
2	2021-08-09	1
0	2021-08-09	NA
4	2021-08-16	4
0	2021-08-16	NA
0	2021-08-16	NA
0	2021-08-16	NA
0	2021-08-16	NA
0	2021-08-16	NA
7	2021-08-23	1
7	2021-08-23	2
8	2021-08-23	2
2	2021-08-23	1
3	2021-08-23	3
6	2021-08-23	1
3	2021-08-30	1
0	2021-08-30	NA
0	2021-08-30	NA
1	2021-09-06	1
2	2021-09-06	1
2	2021-09-06	1
0	2021-09-06	NA
0	2021-09-06	NA
0	2021-09-06	NA
3	2021-09-13	1
9	2021-09-13	1
5	2021-09-13	2
7	2021-09-13	1
14	2021-09-13	2
8	2021-09-13	1
8	2021-09-13	3
4	2021-09-13	2
0	2021-09-13	NA
0	2021-09-13	NA
0	2021-09-13	NA
0	2021-09-13	NA
0	2021-09-13	NA
8	2021-09-20	2
10	2021-09-20	2
1	2021-09-20	0
4	2021-09-20	3
1	2021-09-20	2
7	2021-09-20	2
2	2021-09-20	10
1	2021-09-20	0
5	2021-09-20	3
15	2021-09-20	2
8	2021-09-20	1
6	2021-09-20	2
6	2021-09-20	0
24	2021-09-20	1
1	2021-09-20	5
2	2021-09-20	4
5	2021-09-20	1
3	2021-09-20	1
5	2021-09-20	1
1	2021-09-20	1
3	2021-09-20	1
1	2021-09-20	2
6	2021-09-20	1
0	2021-09-20	NA
0	2021-09-20	NA
0	2021-09-20	NA
1	2021-09-27	2
3	2021-09-27	2
5	2021-09-27	1
2	2021-09-27	0
7	2021-09-27	2
8	2021-09-27	0
18	2021-09-27	1
10	2021-09-27	1
4	2021-09-27	0
3	2021-09-27	0
2	2021-09-27	1
1	2021-09-27	1
5	2021-09-27	0
3	2021-09-27	3
1	2021-09-27	0
1	2021-09-27	6
3	2021-09-27	1
3	2021-09-27	0
7	2021-09-27	1
6	2021-09-27	1
11	2021-09-27	2
5	2021-09-27	1
7	2021-09-27	0
5	2021-09-27	0
8	2021-09-27	1
4	2021-09-27	0
1	2021-09-27	2
3	2021-09-27	0
3	2021-09-27	2
4	2021-09-27	2
5	2021-09-27	1
2	2021-09-27	1
10	2021-09-27	1
4	2021-09-27	2
20	2021-09-27	2
3	2021-09-27	2
5	2021-09-27	0
2	2021-09-27	3
13	2021-09-27	0
5	2021-09-27	1
1	2021-09-27	6
1	2021-09-27	2
19	2021-09-27	1
13	2021-09-27	1
4	2021-09-27	1
3	2021-09-27	3
3	2021-09-27	0
3	2021-09-27	7
4	2021-09-27	3
1	2021-09-27	1
7	2021-09-27	1
15	2021-09-27	2
3	2021-09-27	1
9	2021-09-27	0
10	2021-09-27	1
6	2021-09-27	1
2	2021-09-27	1
3	2021-09-27	1
3	2021-09-27	1
3	2021-09-27	1
16	2021-09-27	1
24	2021-09-27	3
8	2021-09-27	2
5	2021-09-27	0
7	2021-09-27	3
1	2021-09-27	1
1	2021-09-27	3
1	2021-09-27	1
15	2021-09-27	2
1	2021-09-27	2
1	2021-09-27	5
2	2021-09-27	2
16	2021-09-27	1
2	2021-09-27	2
9	2021-09-27	1
7	2021-09-27	1
6	2021-09-27	3
3	2021-09-27	1
1	2021-09-27	1
2	2021-09-27	1
8	2021-09-27	1
40	2021-09-27	7
13	2021-09-27	0
6	2021-09-27	2
27	2021-09-27	1
27	2021-09-27	1
4	2021-09-27	0
0	2021-09-27	NA
0	2021-09-27	NA
0	2021-09-27	NA
0	2021-09-27	NA
0	2021-09-27	NA
0	2021-09-27	NA
0	2021-09-27	NA
0	2021-09-27	NA
0	2021-09-27	NA
0	2021-09-27	NA
0	2021-09-27	NA
0	2021-09-27	NA
0	2021-09-27	NA
0	2021-09-27	NA
0	2021-09-27	NA
0	2021-09-27	NA
0	2021-09-27	NA
0	2021-09-27	NA
0	2021-09-27	NA
0	2021-09-27	NA
0	2021-09-27	NA
0	2021-09-27	NA
0	2021-09-27	NA
0	2021-09-27	NA
0	2021-09-27	NA
0	2021-09-27	NA
0	2021-09-27	NA
0	2021-09-27	NA
9	2021-10-04	6
1	2021-10-04	1
7	2021-10-04	1
6	2021-10-04	0
9	2021-10-04	1
1	2021-10-04	0
1	2021-10-04	1
7	2021-10-04	2
2	2021-10-04	0
6	2021-10-04	1
2	2021-10-04	1
4	2021-10-04	7
5	2021-10-04	8
3	2021-10-04	1
5	2021-10-04	4
1	2021-10-04	2
5	2021-10-04	1
4	2021-10-04	0
2	2021-10-04	4
6	2021-10-04	0
2	2021-10-04	1
1	2021-10-04	1
4	2021-10-04	1
2	2021-10-04	3
22	2021-10-04	1
7	2021-10-04	1
7	2021-10-04	1
40	2021-10-04	11
8	2021-10-04	1
1	2021-10-04	1
14	2021-10-04	1
5	2021-10-04	1
2	2021-10-04	1
9	2021-10-04	2
1	2021-10-04	4
4	2021-10-04	1
1	2021-10-04	1
3	2021-10-04	7
32	2021-10-04	2
2	2021-10-04	1
1	2021-10-04	4
1	2021-10-04	10
3	2021-10-04	0
1	2021-10-04	1
5	2021-10-04	1
5	2021-10-04	10
5	2021-10-04	1
4	2021-10-04	1
1	2021-10-04	4
12	2021-10-04	1
1	2021-10-04	1
9	2021-10-04	0
1	2021-10-04	0
1	2021-10-04	1
3	2021-10-04	10
3	2021-10-04	1
8	2021-10-04	1
17	2021-10-04	1
5	2021-10-04	11
1	2021-10-04	2
4	2021-10-04	1
5	2021-10-04	1
4	2021-10-04	1
4	2021-10-04	2
6	2021-10-04	1
1	2021-10-04	5
7	2021-10-04	0
3	2021-10-04	2
4	2021-10-04	1
3	2021-10-04	1
1	2021-10-04	0
4	2021-10-04	2
13	2021-10-04	3
3	2021-10-04	2
1	2021-10-04	1
1	2021-10-04	1
5	2021-10-04	13
8	2021-10-04	0
5	2021-10-04	1
3	2021-10-04	3
0	2021-10-04	NA
0	2021-10-04	NA
0	2021-10-04	NA
0	2021-10-04	NA
0	2021-10-04	NA
0	2021-10-04	NA
0	2021-10-04	NA
0	2021-10-04	NA
0	2021-10-04	NA
0	2021-10-04	NA
0	2021-10-04	NA
0	2021-10-04	NA
0	2021-10-04	NA
0	2021-10-04	NA
0	2021-10-04	NA
0	2021-10-04	NA
0	2021-10-04	NA
0	2021-10-04	NA
0	2021-10-04	NA
0	2021-10-04	NA
0	2021-10-04	NA
0	2021-10-04	NA
0	2021-10-04	NA
0	2021-10-04	NA
0	2021-10-04	NA
0	2021-10-04	NA
0	2021-10-04	NA
0	2021-10-04	NA
0	2021-10-04	NA
0	2021-10-04	NA
0	2021-10-04	NA
0	2021-10-04	NA
0	2021-10-04	NA
0	2021-10-04	NA
0	2021-10-04	NA
0	2021-10-04	NA
0	2021-10-04	NA
0	2021-10-04	NA
0	2021-10-04	NA
0	2021-10-04	NA
0	2021-10-04	NA
0	2021-10-04	NA
0	2021-10-04	NA
0	2021-10-04	NA
0	2021-10-04	NA
0	2021-10-04	NA
0	2021-10-04	NA
0	2021-10-04	NA
0	2021-10-04	NA
0	2021-10-04	NA
0	2021-10-04	NA
0	2021-10-04	NA
0	2021-10-04	NA
0	2021-10-04	NA
0	2021-10-04	NA
0	2021-10-04	NA
0	2021-10-04	NA
0	2021-10-04	NA
0	2021-10-04	NA
0	2021-10-04	NA
0	2021-10-04	NA
0	2021-10-04	NA
4	2021-10-11	3
6	2021-10-11	7
2	2021-10-11	1
6	2021-10-11	1
3	2021-10-11	1
6	2021-10-11	1
4	2021-10-11	1
5	2021-10-11	1
3	2021-10-11	1
11	2021-10-11	2
1	2021-10-11	4
2	2021-10-11	1
1	2021-10-11	1
10	2021-10-11	7
3	2021-10-11	1
4	2021-10-11	0
9	2021-10-11	1
1	2021-10-11	1
2	2021-10-11	1
2	2021-10-11	9
5	2021-10-11	1
5	2021-10-11	3
10	2021-10-11	3
1	2021-10-11	5
3	2021-10-11	1
5	2021-10-11	1
2	2021-10-11	3
4	2021-10-11	3
1	2021-10-11	6
2	2021-10-11	3
1	2021-10-11	4
1	2021-10-11	0
2	2021-10-11	3
1	2021-10-11	1
8	2021-10-11	1
4	2021-10-11	1
2	2021-10-11	4
7	2021-10-11	2
3	2021-10-11	1
1	2021-10-11	2
2	2021-10-11	8
24	2021-10-11	1
7	2021-10-11	1
5	2021-10-11	1
10	2021-10-11	1
2	2021-10-11	1
8	2021-10-11	4
4	2021-10-11	3
2	2021-10-11	1
3	2021-10-11	1
12	2021-10-11	1
8	2021-10-11	1
1	2021-10-11	3
17	2021-10-11	1
4	2021-10-11	2
8	2021-10-11	3
10	2021-10-11	1
1	2021-10-11	1
2	2021-10-11	1
3	2021-10-11	1
1	2021-10-11	0
3	2021-10-11	1
3	2021-10-11	2
1	2021-10-11	1
4	2021-10-11	1
2	2021-10-11	1
4	2021-10-11	1
2	2021-10-11	1
8	2021-10-11	4
7	2021-10-11	1
1	2021-10-11	6
1	2021-10-11	6
9	2021-10-11	1
2	2021-10-11	0
4	2021-10-11	1
1	2021-10-11	3
11	2021-10-11	1
5	2021-10-11	1
7	2021-10-11	2
5	2021-10-11	2
1	2021-10-11	1
6	2021-10-11	0
12	2021-10-11	3
7	2021-10-11	1
2	2021-10-11	2
5	2021-10-11	1
2	2021-10-11	4
8	2021-10-11	6
2	2021-10-11	4
4	2021-10-11	3
1	2021-10-11	2
10	2021-10-11	1
3	2021-10-11	0
2	2021-10-11	1
6	2021-10-11	1
4	2021-10-11	2
3	2021-10-11	3
16	2021-10-11	1
7	2021-10-11	1
2	2021-10-11	2
4	2021-10-11	1
1	2021-10-11	1
6	2021-10-11	1
2	2021-10-11	1
5	2021-10-11	2
3	2021-10-11	0
3	2021-10-11	3
2	2021-10-11	1
3	2021-10-11	1
6	2021-10-11	0
0	2021-10-11	NA
0	2021-10-11	NA
0	2021-10-11	NA
0	2021-10-11	NA
0	2021-10-11	NA
0	2021-10-11	NA
0	2021-10-11	NA
0	2021-10-11	NA
0	2021-10-11	NA
0	2021-10-11	NA
0	2021-10-11	NA
0	2021-10-11	NA
0	2021-10-11	NA
0	2021-10-11	NA
0	2021-10-11	NA
0	2021-10-11	NA
0	2021-10-11	NA
0	2021-10-11	NA
0	2021-10-11	NA
0	2021-10-11	NA
0	2021-10-11	NA
0	2021-10-11	NA
0	2021-10-11	NA
0	2021-10-11	NA
0	2021-10-11	NA
0	2021-10-11	NA
0	2021-10-11	NA
0	2021-10-11	NA
0	2021-10-11	NA
0	2021-10-11	NA
0	2021-10-11	NA
0	2021-10-11	NA
0	2021-10-11	NA
0	2021-10-11	NA
0	2021-10-11	NA
0	2021-10-11	NA
0	2021-10-11	NA
0	2021-10-11	NA
0	2021-10-11	NA
0	2021-10-11	NA
0	2021-10-11	NA
0	2021-10-11	NA
0	2021-10-11	NA
0	2021-10-11	NA
10	2021-10-18	1
1	2021-10-18	1
2	2021-10-18	1
8	2021-10-18	1
1	2021-10-18	1
4	2021-10-18	1
10	2021-10-18	1
4	2021-10-18	0
3	2021-10-18	1
4	2021-10-18	1
9	2021-10-18	1
1	2021-10-18	1
3	2021-10-18	3
2	2021-10-18	1
6	2021-10-18	2
2	2021-10-18	3
7	2021-10-18	3
7	2021-10-18	2
7	2021-10-18	1
3	2021-10-18	1
4	2021-10-18	3
4	2021-10-18	1
6	2021-10-18	1
10	2021-10-18	0
2	2021-10-18	1
8	2021-10-18	1
8	2021-10-18	1
2	2021-10-18	5
6	2021-10-18	10
4	2021-10-18	1
4	2021-10-18	1
7	2021-10-18	1
3	2021-10-18	0
8	2021-10-18	1
10	2021-10-18	1
11	2021-10-18	1
4	2021-10-18	3
3	2021-10-18	6
6	2021-10-18	3
1	2021-10-18	5
2	2021-10-18	1
6	2021-10-18	2
13	2021-10-18	2
4	2021-10-18	5
3	2021-10-18	2
3	2021-10-18	0
5	2021-10-18	1
2	2021-10-18	1
1	2021-10-18	2
5	2021-10-18	1
18	2021-10-18	1
1	2021-10-18	1
2	2021-10-18	1
2	2021-10-18	1
1	2021-10-18	0
2	2021-10-18	1
21	2021-10-18	0
2	2021-10-18	0
2	2021-10-18	1
2	2021-10-18	1
4	2021-10-18	3
4	2021-10-18	3
6	2021-10-18	1
5	2021-10-18	1
2	2021-10-18	0
10	2021-10-18	3
6	2021-10-18	1
2	2021-10-18	1
2	2021-10-18	3
8	2021-10-18	4
6	2021-10-18	1
4	2021-10-18	1
12	2021-10-18	3
12	2021-10-18	1
15	2021-10-18	1
1	2021-10-18	0
2	2021-10-18	0
21	2021-10-18	0
5	2021-10-18	1
2	2021-10-18	11
2	2021-10-18	5
0	2021-10-18	NA
0	2021-10-18	NA
0	2021-10-18	NA
0	2021-10-18	NA
0	2021-10-18	NA
0	2021-10-18	NA
0	2021-10-18	NA
0	2021-10-18	NA
0	2021-10-18	NA
0	2021-10-18	NA
0	2021-10-18	NA
0	2021-10-18	NA
0	2021-10-18	NA
0	2021-10-18	NA
0	2021-10-18	NA
0	2021-10-18	NA
0	2021-10-18	NA
0	2021-10-18	NA
0	2021-10-18	NA
0	2021-10-18	NA
0	2021-10-18	NA
0	2021-10-18	NA
0	2021-10-18	NA
0	2021-10-18	NA
10	2021-10-25	3
2	2021-10-25	1
4	2021-10-25	1
3	2021-10-25	0
5	2021-10-25	1
2	2021-10-25	2
7	2021-10-25	1
12	2021-10-25	3
2	2021-10-25	0
4	2021-10-25	1
7	2021-10-25	1
4	2021-10-25	1
5	2021-10-25	1
2	2021-10-25	5
1	2021-10-25	0
4	2021-10-25	1
7	2021-10-25	1
3	2021-10-25	5
2	2021-10-25	1
17	2021-10-25	0
16	2021-10-25	1
1	2021-10-25	7
16	2021-10-25	3
7	2021-10-25	0
18	2021-10-25	1
14	2021-10-25	2
10	2021-10-25	1
1	2021-10-25	2
2	2021-10-25	1
4	2021-10-25	0
2	2021-10-25	1
4	2021-10-25	1
3	2021-10-25	7
15	2021-10-25	1
9	2021-10-25	0
1	2021-10-25	10
1	2021-10-25	1
14	2021-10-25	1
6	2021-10-25	1
1	2021-10-25	2
4	2021-10-25	1
9	2021-10-25	0
6	2021-10-25	1
3	2021-10-25	1
1	2021-10-25	0
1	2021-10-25	1
10	2021-10-25	1
12	2021-10-25	1
8	2021-10-25	0
6	2021-10-25	6
2	2021-10-25	1
4	2021-10-25	1
8	2021-10-25	0
19	2021-10-25	1
7	2021-10-25	0
5	2021-10-25	1
3	2021-10-25	0
2	2021-10-25	1
10	2021-10-25	1
1	2021-10-25	1
19	2021-10-25	1
14	2021-10-25	0
1	2021-10-25	0
4	2021-10-25	3
8	2021-10-25	0
3	2021-10-25	0
3	2021-10-25	0
1	2021-10-25	2
4	2021-10-25	1
3	2021-10-25	1
8	2021-10-25	1
4	2021-10-25	0
3	2021-10-25	0
8	2021-10-25	0
5	2021-10-25	1
5	2021-10-25	0
9	2021-10-25	0
4	2021-10-25	1
1	2021-10-25	6
5	2021-10-25	1
7	2021-10-25	0
15	2021-10-25	1
11	2021-10-25	1
8	2021-10-25	2
13	2021-10-25	0
8	2021-10-25	0
3	2021-10-25	1
9	2021-10-25	1
6	2021-10-25	1
11	2021-10-25	0
1	2021-10-25	1
2	2021-10-25	0
5	2021-10-25	1
7	2021-10-25	2
16	2021-10-25	0
13	2021-10-25	1
2	2021-10-25	2
6	2021-10-25	1
4	2021-10-25	3
1	2021-10-25	3
0	2021-10-25	NA
0	2021-10-25	NA
0	2021-10-25	NA
0	2021-10-25	NA
0	2021-10-25	NA
0	2021-10-25	NA
0	2021-10-25	NA
0	2021-10-25	NA
0	2021-10-25	NA
0	2021-10-25	NA
0	2021-10-25	NA
0	2021-10-25	NA
0	2021-10-25	NA
0	2021-10-25	NA
0	2021-10-25	NA
0	2021-10-25	NA
0	2021-10-25	NA
0	2021-10-25	NA
0	2021-10-25	NA
0	2021-10-25	NA
0	2021-10-25	NA
6	2021-11-01	1
1	2021-11-01	1
3	2021-11-01	0
5	2021-11-01	1
1	2021-11-01	2
9	2021-11-01	2
2	2021-11-01	1
7	2021-11-01	0
13	2021-11-01	2
8	2021-11-01	1
2	2021-11-01	1
4	2021-11-01	0
4	2021-11-01	0
13	2021-11-01	0
3	2021-11-01	0
8	2021-11-01	1
8	2021-11-01	1
3	2021-11-01	1
2	2021-11-01	1
1	2021-11-01	4
7	2021-11-01	0
3	2021-11-01	1
3	2021-11-01	1
4	2021-11-01	0
1	2021-11-01	1
5	2021-11-01	0
6	2021-11-01	1
15	2021-11-01	1
5	2021-11-01	2
3	2021-11-01	0
4	2021-11-01	0
3	2021-11-01	1
6	2021-11-01	0
4	2021-11-01	1
4	2021-11-01	0
5	2021-11-01	0
1	2021-11-01	1
14	2021-11-01	1
7	2021-11-01	1
12	2021-11-01	4
2	2021-11-01	1
8	2021-11-01	1
3	2021-11-01	1
2	2021-11-01	1
4	2021-11-01	1
4	2021-11-01	2
1	2021-11-01	1
5	2021-11-01	0
1	2021-11-01	1
4	2021-11-01	1
3	2021-11-01	1
10	2021-11-01	2
5	2021-11-01	1
13	2021-11-01	0
2	2021-11-01	2
0	2021-11-01	NA
0	2021-11-01	NA
0	2021-11-01	NA
0	2021-11-01	NA
0	2021-11-01	NA
0	2021-11-01	NA
0	2021-11-01	NA
0	2021-11-01	NA
0	2021-11-01	NA
0	2021-11-01	NA
0	2021-11-01	NA
0	2021-11-01	NA
0	2021-11-01	NA
0	2021-11-01	NA
0	2021-11-01	NA
0	2021-11-01	NA
0	2021-11-01	NA
0	2021-11-01	NA
0	2021-11-01	NA
0	2021-11-01	NA
0	2021-11-01	NA
0	2021-11-01	NA
1	2021-11-08	1
3	2021-11-08	1
4	2021-11-08	0
2	2021-11-08	5
15	2021-11-08	1
4	2021-11-08	1
2	2021-11-08	1
4	2021-11-08	1
1	2021-11-08	1
2	2021-11-08	1
28	2021-11-08	2
7	2021-11-08	0
2	2021-11-08	1
2	2021-11-08	2
9	2021-11-08	0
2	2021-11-08	1
2	2021-11-08	1
10	2021-11-08	1
3	2021-11-08	1
1	2021-11-08	1
1	2021-11-08	0
16	2021-11-08	1
5	2021-11-08	0
4	2021-11-08	1
4	2021-11-08	0
7	2021-11-08	0
4	2021-11-08	0
14	2021-11-08	1
1	2021-11-08	1
7	2021-11-08	1
1	2021-11-08	1
2	2021-11-08	1
4	2021-11-08	1
5	2021-11-08	1
3	2021-11-08	1
6	2021-11-08	3
1	2021-11-08	1
8	2021-11-08	3
6	2021-11-08	1
6	2021-11-08	0
3	2021-11-08	1
2	2021-11-08	0
6	2021-11-08	0
5	2021-11-08	0
2	2021-11-08	0
5	2021-11-08	1
13	2021-11-08	0
2	2021-11-08	1
9	2021-11-08	1
3	2021-11-08	2
16	2021-11-08	1
3	2021-11-08	0
7	2021-11-08	1
4	2021-11-08	0
3	2021-11-08	1
2	2021-11-08	0
8	2021-11-08	2
6	2021-11-08	1
12	2021-11-08	1
4	2021-11-08	1
7	2021-11-08	1
7	2021-11-08	1
2	2021-11-08	1
8	2021-11-08	1
1	2021-11-08	1
3	2021-11-08	1
2	2021-11-08	1
13	2021-11-08	0
1	2021-11-08	1
9	2021-11-08	3
5	2021-11-08	1
8	2021-11-08	6
6	2021-11-08	0
14	2021-11-08	1
4	2021-11-08	1
12	2021-11-08	0
3	2021-11-08	0
20	2021-11-08	1
5	2021-11-08	1
7	2021-11-08	1
3	2021-11-08	1
5	2021-11-08	1
7	2021-11-08	1
20	2021-11-08	1
5	2021-11-08	1
1	2021-11-08	1
6	2021-11-08	1
1	2021-11-08	2
1	2021-11-08	3
6	2021-11-08	1
2	2021-11-08	1
2	2021-11-08	0
4	2021-11-08	3
6	2021-11-08	1
6	2021-11-08	1
5	2021-11-08	1
11	2021-11-08	1
6	2021-11-08	1
2	2021-11-08	1
12	2021-11-08	1
7	2021-11-08	1
9	2021-11-08	1
11	2021-11-08	0
10	2021-11-08	0
1	2021-11-08	1
0	2021-11-08	NA
0	2021-11-08	NA
0	2021-11-08	NA
0	2021-11-08	NA
0	2021-11-08	NA
0	2021-11-08	NA
0	2021-11-08	NA
0	2021-11-08	NA
0	2021-11-08	NA
0	2021-11-08	NA
0	2021-11-08	NA
0	2021-11-08	NA
0	2021-11-08	NA
0	2021-11-08	NA
0	2021-11-08	NA
0	2021-11-08	NA
0	2021-11-08	NA
0	2021-11-08	NA
0	2021-11-08	NA
0	2021-11-08	NA
0	2021-11-08	NA
0	2021-11-08	NA
0	2021-11-08	NA
0	2021-11-08	NA
0	2021-11-08	NA
0	2021-11-08	NA
0	2021-11-08	NA
0	2021-11-08	NA
0	2021-11-08	NA
0	2021-11-08	NA
0	2021-11-08	NA
0	2021-11-08	NA
0	2021-11-08	NA
0	2021-11-08	NA
0	2021-11-08	NA
9	2021-11-15	1
4	2021-11-15	3
1	2021-11-15	5
2	2021-11-15	3
3	2021-11-15	1
12	2021-11-15	0
10	2021-11-15	1
2	2021-11-15	0
1	2021-11-15	1
11	2021-11-15	3
4	2021-11-15	2
5	2021-11-15	3
7	2021-11-15	0
5	2021-11-15	1
7	2021-11-15	3
2	2021-11-15	3
1	2021-11-15	5
2	2021-11-15	3
5	2021-11-15	3
2	2021-11-15	4
2	2021-11-15	0
2	2021-11-15	7
7	2021-11-15	5
7	2021-11-15	1
1	2021-11-15	3
6	2021-11-15	3
4	2021-11-15	2
5	2021-11-15	1
1	2021-11-15	0
2	2021-11-15	1
5	2021-11-15	1
5	2021-11-15	1
6	2021-11-15	4
13	2021-11-15	1
4	2021-11-15	1
5	2021-11-15	4
5	2021-11-15	1
4	2021-11-15	1
3	2021-11-15	1
5	2021-11-15	3
6	2021-11-15	0
7	2021-11-15	2
3	2021-11-15	0
3	2021-11-15	1
4	2021-11-15	2
7	2021-11-15	3
11	2021-11-15	4
5	2021-11-15	2
5	2021-11-15	4
8	2021-11-15	1
3	2021-11-15	5
3	2021-11-15	2
2	2021-11-15	5
2	2021-11-15	1
22	2021-11-15	1
2	2021-11-15	1
2	2021-11-15	0
3	2021-11-15	4
8	2021-11-15	4
4	2021-11-15	3
6	2021-11-15	1
5	2021-11-15	0
6	2021-11-15	3
5	2021-11-15	1
2	2021-11-15	6
9	2021-11-15	2
4	2021-11-15	3
14	2021-11-15	1
12	2021-11-15	5
7	2021-11-15	0
3	2021-11-15	0
3	2021-11-15	3
4	2021-11-15	3
1	2021-11-15	3
5	2021-11-15	1
12	2021-11-15	1
3	2021-11-15	2
1	2021-11-15	3
6	2021-11-15	3
[truncated: 4,857 more rows]

## Sheet: extended_contacts
sample_to_tracing	exposure_to_tracing	additional_exposure	week
1	6	FALSE	2021-02-01
2	5	FALSE	2021-02-01
1	5	FALSE	2021-02-01
1	5	FALSE	2021-02-01
1	5	FALSE	2021-02-01
0	1	FALSE	2021-02-01
0	1	FALSE	2021-02-01
3	3	FALSE	2021-02-01
3	3	FALSE	2021-02-01
3	3	FALSE	2021-02-01
2	3	FALSE	2021-02-01
2	3	FALSE	2021-02-01
2	3	FALSE	2021-02-01
2	3	FALSE	2021-02-01
1	3	FALSE	2021-02-01
1	2	FALSE	2021-02-01
1	1	FALSE	2021-02-01
1	1	FALSE	2021-02-01
1	1	FALSE	2021-02-01
0	0	FALSE	2021-02-01
1	0	FALSE	2021-02-01
1	0	FALSE	2021-02-01
1	0	FALSE	2021-02-01
1	0	FALSE	2021-02-01
1	0	FALSE	2021-02-01
1	0	FALSE	2021-02-01
4	11	FALSE	2021-02-08
1	10	FALSE	2021-02-08
0	8	FALSE	2021-02-08
4	5	FALSE	2021-02-08
1	7	FALSE	2021-02-08
1	7	FALSE	2021-02-08
1	7	FALSE	2021-02-08
1	10	FALSE	2021-02-08
1	6	FALSE	2021-02-08
1	6	FALSE	2021-02-08
1	6	FALSE	2021-02-08
1	5	FALSE	2021-02-08
1	5	FALSE	2021-02-08
1	5	FALSE	2021-02-08
1	7	FALSE	2021-02-08
1	7	TRUE	2021-02-08
1	5	FALSE	2021-02-08
0	2	FALSE	2021-02-08
1	6	FALSE	2021-02-08
1	4	FALSE	2021-02-08
1	4	FALSE	2021-02-08
1	4	FALSE	2021-02-08
4	0	FALSE	2021-02-08
4	0	FALSE	2021-02-08
0	3	FALSE	2021-02-08
3	4	FALSE	2021-02-08
3	4	FALSE	2021-02-08
1	3	FALSE	2021-02-08
1	3	FALSE	2021-02-08
2	4	FALSE	2021-02-08
1	3	FALSE	2021-02-08
1	3	FALSE	2021-02-08
0	2	FALSE	2021-02-08
0	2	FALSE	2021-02-08
0	2	FALSE	2021-02-08
1	0	FALSE	2021-02-08
1	0	FALSE	2021-02-08
1	0	FALSE	2021-02-08
1	0	FALSE	2021-02-08
1	0	FALSE	2021-02-08
12	12	TRUE	2021-02-15
0	11	FALSE	2021-02-15
4	13	FALSE	2021-02-15
4	13	FALSE	2021-02-15
4	13	FALSE	2021-02-15
12	11	TRUE	2021-02-15
12	11	FALSE	2021-02-15
12	11	FALSE	2021-02-15
4	11	FALSE	2021-02-15
4	11	FALSE	2021-02-15
1	11	FALSE	2021-02-15
1	6	TRUE	2021-02-15
1	6	FALSE	2021-02-15
1	6	FALSE	2021-02-15
0	5	TRUE	2021-02-15
0	5	TRUE	2021-02-15
0	5	TRUE	2021-02-15
0	5	TRUE	2021-02-15
0	4	TRUE	2021-02-15
1	7	FALSE	2021-02-15
1	7	FALSE	2021-02-15
1	4	FALSE	2021-02-15
0	6	FALSE	2021-02-15
1	4	FALSE	2021-02-15
1	6	FALSE	2021-02-15
0	3	FALSE	2021-02-15
0	3	FALSE	2021-02-15
0	3	FALSE	2021-02-15
0	3	FALSE	2021-02-15
1	3	FALSE	2021-02-15
1	3	FALSE	2021-02-15
0	5	FALSE	2021-02-15
0	5	FALSE	2021-02-15
0	5	FALSE	2021-02-15
0	5	FALSE	2021-02-15
1	2	FALSE	2021-02-15
1	2	FALSE	2021-02-15
1	4	FALSE	2021-02-15
1	4	FALSE	2021-02-15
1	3	TRUE	2021-02-15
0	2	FALSE	2021-02-15
0	2	FALSE	2021-02-15
0	2	FALSE	2021-02-15
0	2	FALSE	2021-02-15
1	2	FALSE	2021-02-15
1	2	FALSE	2021-02-15
1	2	FALSE	2021-02-15
5	6	FALSE	2021-02-15
5	6	FALSE	2021-02-15
5	6	FALSE	2021-02-15
1	2	TRUE	2021-02-15
1	2	TRUE	2021-02-15
0	1	TRUE	2021-02-15
0	1	FALSE	2021-02-15
0	1	TRUE	2021-02-15
0	1	TRUE	2021-02-15
1	0	FALSE	2021-02-15
1	0	FALSE	2021-02-15
1	0	FALSE	2021-02-15
1	4	FALSE	2021-02-15
4	0	FALSE	2021-02-15
4	0	FALSE	2021-02-15
4	0	FALSE	2021-02-15
4	0	FALSE	2021-02-15
1	0	FALSE	2021-02-15
1	0	TRUE	2021-02-15
1	0	FALSE	2021-02-15
2	0	TRUE	2021-02-15
2	0	FALSE	2021-02-15
2	0	TRUE	2021-02-15
2	2	FALSE	2021-02-15
2	2	FALSE	2021-02-15
2	2	FALSE	2021-02-15
2	2	FALSE	2021-02-15
2	2	FALSE	2021-02-15
1	1	FALSE	2021-02-15
1	0	FALSE	2021-02-15
1	0	TRUE	2021-02-15
1	0	TRUE	2021-02-15
1	0	FALSE	2021-02-15
1	0	TRUE	2021-02-15
1	0	FALSE	2021-02-15
2	0	FALSE	2021-02-15
7	9	TRUE	2021-02-22
1	10	FALSE	2021-02-22
2	6	FALSE	2021-02-22
2	6	FALSE	2021-02-22
2	6	FALSE	2021-02-22
2	6	FALSE	2021-02-22
1	8	FALSE	2021-02-22
1	8	FALSE	2021-02-22
1	7	FALSE	2021-02-22
1	7	FALSE	2021-02-22
1	7	FALSE	2021-02-22
1	7	FALSE	2021-02-22
4	4	FALSE	2021-02-22
1	7	FALSE	2021-02-22
1	6	FALSE	2021-02-22
1	9	FALSE	2021-02-22
1	5	FALSE	2021-02-22
1	5	FALSE	2021-02-22
5	4	FALSE	2021-02-22
1	4	FALSE	2021-02-22
1	4	FALSE	2021-02-22
1	4	FALSE	2021-02-22
1	4	FALSE	2021-02-22
1	4	FALSE	2021-02-22
1	3	FALSE	2021-02-22
1	3	FALSE	2021-02-22
2	7	FALSE	2021-02-22
2	7	FALSE	2021-02-22
1	7	FALSE	2021-02-22
2	7	TRUE	2021-02-22
4	2	FALSE	2021-02-22
4	2	FALSE	2021-02-22
1	4	FALSE	2021-02-22
1	2	FALSE	2021-02-22
1	2	FALSE	2021-02-22
1	2	FALSE	2021-02-22
1	2	FALSE	2021-02-22
1	2	FALSE	2021-02-22
1	2	FALSE	2021-02-22
1	2	FALSE	2021-02-22
1	2	FALSE	2021-02-22
1	2	FALSE	2021-02-22
1	2	FALSE	2021-02-22
1	2	FALSE	2021-02-22
1	2	FALSE	2021-02-22
1	2	FALSE	2021-02-22
1	3	FALSE	2021-02-22
1	3	FALSE	2021-02-22
1	3	FALSE	2021-02-22
1	3	FALSE	2021-02-22
1	6	FALSE	2021-02-22
0	1	TRUE	2021-02-22
0	1	FALSE	2021-02-22
0	1	FALSE	2021-02-22
3	4	FALSE	2021-02-22
6	2	FALSE	2021-02-22
1	2	FALSE	2021-02-22
1	1	FALSE	2021-02-22
1	1	FALSE	2021-02-22
1	1	FALSE	2021-02-22
0	0	FALSE	2021-02-22
1	0	FALSE	2021-02-22
2	2	FALSE	2021-02-22
2	2	FALSE	2021-02-22
2	2	FALSE	2021-02-22
2	2	FALSE	2021-02-22
2	2	FALSE	2021-02-22
1	1	FALSE	2021-02-22
1	1	FALSE	2021-02-22
0	2	FALSE	2021-02-22
0	2	FALSE	2021-02-22
0	2	FALSE	2021-02-22
0	2	FALSE	2021-02-22
1	0	FALSE	2021-02-22
1	0	FALSE	2021-02-22
1	0	FALSE	2021-02-22
10	10	FALSE	2021-03-01
2	9	FALSE	2021-03-01
0	8	FALSE	2021-03-01
1	8	FALSE	2021-03-01
7	9	FALSE	2021-03-01
1	7	FALSE	2021-03-01
1	7	FALSE	2021-03-01
1	7	FALSE	2021-03-01
1	7	FALSE	2021-03-01
0	6	FALSE	2021-03-01
1	7	FALSE	2021-03-01
1	7	FALSE	2021-03-01
1	7	FALSE	2021-03-01
1	7	FALSE	2021-03-01
2	7	FALSE	2021-03-01
1	8	FALSE	2021-03-01
1	8	FALSE	2021-03-01
1	6	FALSE	2021-03-01
1	6	FALSE	2021-03-01
9	8	FALSE	2021-03-01
3	7	FALSE	2021-03-01
2	6	TRUE	2021-03-01
2	6	FALSE	2021-03-01
2	6	FALSE	2021-03-01
2	6	FALSE	2021-03-01
2	6	FALSE	2021-03-01
2	6	FALSE	2021-03-01
1	8	FALSE	2021-03-01
0	4	TRUE	2021-03-01
0	4	TRUE	2021-03-01
0	4	TRUE	2021-03-01
3	7	FALSE	2021-03-01
1	5	FALSE	2021-03-01
1	5	FALSE	2021-03-01
0	6	TRUE	2021-03-01
1	5	FALSE	2021-03-01
1	5	TRUE	2021-03-01
1	5	TRUE	2021-03-01
1	5	FALSE	2021-03-01
1	6	TRUE	2021-03-01
1	6	TRUE	2021-03-01
1	6	TRUE	2021-03-01
1	6	TRUE	2021-03-01
1	6	TRUE	2021-03-01
3	6	FALSE	2021-03-01
3	6	FALSE	2021-03-01
3	6	TRUE	2021-03-01
3	6	TRUE	2021-03-01
3	6	FALSE	2021-03-01
3	6	TRUE	2021-03-01
6	9	FALSE	2021-03-01
3	6	FALSE	2021-03-01
3	6	FALSE	2021-03-01
2	5	TRUE	2021-03-01
1	4	FALSE	2021-03-01
1	4	FALSE	2021-03-01
1	4	FALSE	2021-03-01
1	7	FALSE	2021-03-01
1	7	FALSE	2021-03-01
2	4	FALSE	2021-03-01
2	4	FALSE	2021-03-01
2	4	FALSE	2021-03-01
0	5	FALSE	2021-03-01
6	9	FALSE	2021-03-01
9	6	FALSE	2021-03-01
2	3	FALSE	2021-03-01
4	5	FALSE	2021-03-01
1	4	FALSE	2021-03-01
1	4	FALSE	2021-03-01
1	4	FALSE	2021-03-01
1	3	FALSE	2021-03-01
1	3	FALSE	2021-03-01
1	3	FALSE	2021-03-01
1	3	FALSE	2021-03-01
1	3	FALSE	2021-03-01
1	3	FALSE	2021-03-01
0	4	FALSE	2021-03-01
1	4	FALSE	2021-03-01
1	3	FALSE	2021-03-01
1	3	FALSE	2021-03-01
1	4	FALSE	2021-03-01
1	4	FALSE	2021-03-01
1	4	FALSE	2021-03-01
1	4	FALSE	2021-03-01
5	5	FALSE	2021-03-01
5	5	FALSE	2021-03-01
0	3	FALSE	2021-03-01
1	5	FALSE	2021-03-01
1	7	FALSE	2021-03-01
1	7	FALSE	2021-03-01
1	7	FALSE	2021-03-01
1	7	FALSE	2021-03-01
1	2	FALSE	2021-03-01
1	2	FALSE	2021-03-01
1	6	FALSE	2021-03-01
1	2	FALSE	2021-03-01
5	4	FALSE	2021-03-01
4	2	FALSE	2021-03-01
1	6	FALSE	2021-03-01
1	6	FALSE	2021-03-01
2	2	FALSE	2021-03-01
0	4	FALSE	2021-03-01
0	4	FALSE	2021-03-01
0	4	FALSE	2021-03-01
0	1	FALSE	2021-03-01
0	1	FALSE	2021-03-01
0	3	FALSE	2021-03-01
0	3	FALSE	2021-03-01
0	3	FALSE	2021-03-01
0	3	FALSE	2021-03-01
1	5	FALSE	2021-03-01
1	5	FALSE	2021-03-01
1	5	TRUE	2021-03-01
1	5	FALSE	2021-03-01
2	2	FALSE	2021-03-01
2	2	FALSE	2021-03-01
2	2	FALSE	2021-03-01
2	0	FALSE	2021-03-01
1	4	FALSE	2021-03-01
1	0	FALSE	2021-03-01
7	4	FALSE	2021-03-01
1	0	TRUE	2021-03-01
1	4	TRUE	2021-03-01
1	4	TRUE	2021-03-01
1	4	FALSE	2021-03-01
3	0	FALSE	2021-03-01
3	0	FALSE	2021-03-01
3	0	FALSE	2021-03-01
1	3	TRUE	2021-03-01
1	3	TRUE	2021-03-01
1	3	TRUE	2021-03-01
1	3	TRUE	2021-03-01
1	3	TRUE	2021-03-01
3	0	TRUE	2021-03-01
0	0	FALSE	2021-03-01
1	0	FALSE	2021-03-01
1	0	FALSE	2021-03-01
1	0	FALSE	2021-03-01
1	1	TRUE	2021-03-01
1	0	FALSE	2021-03-01
11	14	FALSE	2021-03-08
11	14	FALSE	2021-03-08
11	14	FALSE	2021-03-08
5	13	FALSE	2021-03-08
2	10	FALSE	2021-03-08
2	10	FALSE	2021-03-08
5	10	FALSE	2021-03-08
11	11	FALSE	2021-03-08
13	11	TRUE	2021-03-08
5	9	FALSE	2021-03-08
5	9	FALSE	2021-03-08
1	9	FALSE	2021-03-08
1	9	FALSE	2021-03-08
2	8	FALSE	2021-03-08
1	9	FALSE	2021-03-08
1	9	FALSE	2021-03-08
1	9	FALSE	2021-03-08
6	8	FALSE	2021-03-08
6	8	FALSE	2021-03-08
1	9	TRUE	2021-03-08
2	11	FALSE	2021-03-08
2	11	FALSE	2021-03-08
2	11	FALSE	2021-03-08
2	11	FALSE	2021-03-08
2	11	FALSE	2021-03-08
2	11	FALSE	2021-03-08
2	11	FALSE	2021-03-08
0	10	FALSE	2021-03-08
4	10	FALSE	2021-03-08
1	7	FALSE	2021-03-08
4	10	FALSE	2021-03-08
0	8	TRUE	2021-03-08
1	7	FALSE	2021-03-08
0	6	FALSE	2021-03-08
0	6	FALSE	2021-03-08
0	6	FALSE	2021-03-08
0	6	FALSE	2021-03-08
3	10	TRUE	2021-03-08
5	6	FALSE	2021-03-08
9	10	TRUE	2021-03-08
1	7	TRUE	2021-03-08
1	7	TRUE	2021-03-08
1	7	TRUE	2021-03-08
1	7	TRUE	2021-03-08
1	7	FALSE	2021-03-08
0	5	TRUE	2021-03-08
0	5	TRUE	2021-03-08
4	9	FALSE	2021-03-08
4	9	FALSE	2021-03-08
1	7	TRUE	2021-03-08
1	6	FALSE	2021-03-08
1	6	FALSE	2021-03-08
1	6	TRUE	2021-03-08
1	6	FALSE	2021-03-08
1	6	FALSE	2021-03-08
1	6	FALSE	2021-03-08
1	6	FALSE	2021-03-08
1	6	FALSE	2021-03-08
1	6	FALSE	2021-03-08
1	6	FALSE	2021-03-08
1	6	FALSE	2021-03-08
1	7	FALSE	2021-03-08
1	7	FALSE	2021-03-08
1	7	FALSE	2021-03-08
2	8	FALSE	2021-03-08
2	8	FALSE	2021-03-08
2	8	FALSE	2021-03-08
2	8	FALSE	2021-03-08
2	8	FALSE	2021-03-08
0	5	FALSE	2021-03-08
0	5	FALSE	2021-03-08
4	7	TRUE	2021-03-08
1	6	FALSE	2021-03-08
1	6	TRUE	2021-03-08
1	6	TRUE	2021-03-08
1	6	TRUE	2021-03-08
1	10	FALSE	2021-03-08
5	5	TRUE	2021-03-08
5	5	TRUE	2021-03-08
5	5	TRUE	2021-03-08
5	5	TRUE	2021-03-08
0	5	TRUE	2021-03-08
0	5	TRUE	2021-03-08
1	7	TRUE	2021-03-08
1	7	TRUE	2021-03-08
1	7	TRUE	2021-03-08
1	6	FALSE	2021-03-08
1	6	FALSE	2021-03-08
1	6	FALSE	2021-03-08
4	8	FALSE	2021-03-08
4	8	FALSE	2021-03-08
4	8	FALSE	2021-03-08
1	6	FALSE	2021-03-08
1	10	FALSE	2021-03-08
1	5	FALSE	2021-03-08
8	7	TRUE	2021-03-08
3	8	TRUE	2021-03-08
2	6	FALSE	2021-03-08
3	8	FALSE	2021-03-08
3	8	TRUE	2021-03-08
3	8	FALSE	2021-03-08
2	7	TRUE	2021-03-08
1	4	FALSE	2021-03-08
1	4	FALSE	2021-03-08
1	4	FALSE	2021-03-08
1	4	TRUE	2021-03-08
0	3	TRUE	2021-03-08
0	3	FALSE	2021-03-08
1	4	FALSE	2021-03-08
1	4	TRUE	2021-03-08
1	4	TRUE	2021-03-08
1	7	FALSE	2021-03-08
1	7	FALSE	2021-03-08
1	7	FALSE	2021-03-08
1	7	FALSE	2021-03-08
1	4	FALSE	2021-03-08
0	2	FALSE	2021-03-08
0	2	FALSE	2021-03-08
1	3	TRUE	2021-03-08
1	3	TRUE	2021-03-08
2	5	FALSE	2021-03-08
4	7	FALSE	2021-03-08
4	7	FALSE	2021-03-08
4	7	FALSE	2021-03-08
4	7	FALSE	2021-03-08
2	7	FALSE	2021-03-08
1	7	FALSE	2021-03-08
1	7	FALSE	2021-03-08
1	6	FALSE	2021-03-08
1	6	FALSE	2021-03-08
1	6	FALSE	2021-03-08
1	3	FALSE	2021-03-08
1	3	FALSE	2021-03-08
1	3	FALSE	2021-03-08
1	3	FALSE	2021-03-08
2	7	FALSE	2021-03-08
1	6	FALSE	2021-03-08
1	7	FALSE	2021-03-08
0	3	TRUE	2021-03-08
0	1	FALSE	2021-03-08
4	5	FALSE	2021-03-08
0	1	FALSE	2021-03-08
0	1	FALSE	2021-03-08
1	2	FALSE	2021-03-08
4	5	FALSE	2021-03-08
4	5	FALSE	2021-03-08
0	1	FALSE	2021-03-08
0	1	FALSE	2021-03-08
0	2	TRUE	2021-03-08
4	6	FALSE	2021-03-08
1	3	FALSE	2021-03-08
1	3	FALSE	2021-03-08
1	3	FALSE	2021-03-08
3	5	FALSE	2021-03-08
3	5	FALSE	2021-03-08
2	5	FALSE	2021-03-08
2	5	FALSE	2021-03-08
2	5	FALSE	2021-03-08
2	5	FALSE	2021-03-08
2	5	FALSE	2021-03-08
2	1	TRUE	2021-03-08
2	1	TRUE	2021-03-08
2	1	TRUE	2021-03-08
2	4	FALSE	2021-03-08
1	2	FALSE	2021-03-08
4	6	FALSE	2021-03-08
1	5	FALSE	2021-03-08
0	5	FALSE	2021-03-08
0	5	FALSE	2021-03-08
1	2	FALSE	2021-03-08
1	2	FALSE	2021-03-08
1	2	FALSE	2021-03-08
3	0	FALSE	2021-03-08
1	1	FALSE	2021-03-08
2	0	TRUE	2021-03-08
1	3	TRUE	2021-03-08
0	2	FALSE	2021-03-08
1	3	TRUE	2021-03-08
1	1	FALSE	2021-03-08
1	1	FALSE	2021-03-08
1	5	FALSE	2021-03-08
1	5	FALSE	2021-03-08
1	5	FALSE	2021-03-08
1	5	FALSE	2021-03-08
1	2	FALSE	2021-03-08
0	0	TRUE	2021-03-08
0	3	TRUE	2021-03-08
0	3	TRUE	2021-03-08
2	3	FALSE	2021-03-08
2	3	FALSE	2021-03-08
1	5	FALSE	2021-03-08
1	1	TRUE	2021-03-08
1	1	FALSE	2021-03-08
1	4	FALSE	2021-03-08
1	4	FALSE	2021-03-08
1	4	FALSE	2021-03-08
1	4	FALSE	2021-03-08
1	0	FALSE	2021-03-08
1	0	TRUE	2021-03-08
1	0	FALSE	2021-03-08
1	0	FALSE	2021-03-08
1	0	FALSE	2021-03-08
1	0	TRUE	2021-03-08
2	2	FALSE	2021-03-08
2	2	FALSE	2021-03-08
2	2	FALSE	2021-03-08
0	0	TRUE	2021-03-08
0	1	TRUE	2021-03-08
1	1	FALSE	2021-03-08
1	1	FALSE	2021-03-08
3	3	FALSE	2021-03-08
0	1	TRUE	2021-03-08
1	2	TRUE	2021-03-08
0	1	TRUE	2021-03-08
1	0	FALSE	2021-03-08
1	0	FALSE	2021-03-08
1	0	FALSE	2021-03-08
1	0	FALSE	2021-03-08
2	2	FALSE	2021-03-08
2	2	FALSE	2021-03-08
2	2	FALSE	2021-03-08
2	2	FALSE	2021-03-08
2	2	FALSE	2021-03-08
2	2	FALSE	2021-03-08
2	2	FALSE	2021-03-08
2	2	FALSE	2021-03-08
2	2	FALSE	2021-03-08
2	2	FALSE	2021-03-08
2	2	FALSE	2021-03-08
1	0	FALSE	2021-03-08
1	0	FALSE	2021-03-08
0	2	TRUE	2021-03-08
0	2	TRUE	2021-03-08
1	2	FALSE	2021-03-08
1	2	FALSE	2021-03-08
1	4	FALSE	2021-03-08
1	3	FALSE	2021-03-08
1	3	FALSE	2021-03-08
1	3	TRUE	2021-03-08
1	3	FALSE	2021-03-08
1	3	FALSE	2021-03-08
1	3	FALSE	2021-03-08
1	3	FALSE	2021-03-08
4	2	FALSE	2021-03-08
1	4	TRUE	2021-03-08
0	0	FALSE	2021-03-08
3	4	FALSE	2021-03-08
3	4	FALSE	2021-03-08
1	4	TRUE	2021-03-08
1	4	FALSE	2021-03-08
1	1	FALSE	2021-03-08
1	1	FALSE	2021-03-08
1	1	FALSE	2021-03-08
1	1	FALSE	2021-03-08
1	3	FALSE	2021-03-08
1	3	FALSE	2021-03-08
2	0	FALSE	2021-03-08
2	0	FALSE	2021-03-08
1	4	FALSE	2021-03-08
0	2	FALSE	2021-03-08
1	2	FALSE	2021-03-08
1	2	FALSE	2021-03-08
1	2	FALSE	2021-03-08
1	2	FALSE	2021-03-08
1	2	TRUE	2021-03-08
1	2	FALSE	2021-03-08
1	3	TRUE	2021-03-08
1	3	TRUE	2021-03-08
1	3	TRUE	2021-03-08
1	3	TRUE	2021-03-08
1	3	TRUE	2021-03-08
1	1	FALSE	2021-03-08
1	1	FALSE	2021-03-08
1	1	FALSE	2021-03-08
1	1	FALSE	2021-03-08
1	1	FALSE	2021-03-08
1	1	FALSE	2021-03-08
1	1	FALSE	2021-03-08
4	0	FALSE	2021-03-08
4	0	FALSE	2021-03-08
1	2	FALSE	2021-03-08
1	2	FALSE	2021-03-08
1	2	FALSE	2021-03-08
1	2	FALSE	2021-03-08
4	0	FALSE	2021-03-08
8	0	FALSE	2021-03-08
4	0	FALSE	2021-03-08
1	1	TRUE	2021-03-08
1	1	FALSE	2021-03-08
1	1	TRUE	2021-03-08
4	0	FALSE	2021-03-08
1	0	TRUE	2021-03-08
1	0	FALSE	2021-03-08
1	0	FALSE	2021-03-08
9	14	FALSE	2021-03-15
1	10	FALSE	2021-03-15
1	10	FALSE	2021-03-15
0	9	FALSE	2021-03-15
6	9	FALSE	2021-03-15
1	10	FALSE	2021-03-15
1	10	FALSE	2021-03-15
11	12	FALSE	2021-03-15
11	12	FALSE	2021-03-15
10	12	FALSE	2021-03-15
1	8	FALSE	2021-03-15
1	8	FALSE	2021-03-15
1	8	FALSE	2021-03-15
1	8	FALSE	2021-03-15
1	8	FALSE	2021-03-15
1	8	FALSE	2021-03-15
1	8	FALSE	2021-03-15
1	8	FALSE	2021-03-15
1	10	FALSE	2021-03-15
1	10	FALSE	2021-03-15
1	10	FALSE	2021-03-15
1	10	FALSE	2021-03-15
1	10	FALSE	2021-03-15
1	10	FALSE	2021-03-15
1	9	FALSE	2021-03-15
1	9	FALSE	2021-03-15
1	9	TRUE	2021-03-15
1	12	FALSE	2021-03-15
1	12	FALSE	2021-03-15
1	8	FALSE	2021-03-15
1	8	FALSE	2021-03-15
1	8	FALSE	2021-03-15
1	8	FALSE	2021-03-15
1	8	FALSE	2021-03-15
9	10	FALSE	2021-03-15
10	11	TRUE	2021-03-15
0	7	FALSE	2021-03-15
0	7	FALSE	2021-03-15
1	10	FALSE	2021-03-15
1	10	FALSE	2021-03-15
1	10	FALSE	2021-03-15
1	10	FALSE	2021-03-15
1	10	FALSE	2021-03-15
1	10	FALSE	2021-03-15
4	10	FALSE	2021-03-15
1	7	FALSE	2021-03-15
5	11	FALSE	2021-03-15
5	11	FALSE	2021-03-15
0	6	TRUE	2021-03-15
1	9	FALSE	2021-03-15
8	9	FALSE	2021-03-15
1	9	FALSE	2021-03-15
1	9	FALSE	2021-03-15
0	9	FALSE	2021-03-15
0	9	FALSE	2021-03-15
5	9	FALSE	2021-03-15
5	9	FALSE	2021-03-15
5	9	FALSE	2021-03-15
2	6	FALSE	2021-03-15
2	6	FALSE	2021-03-15
2	6	FALSE	2021-03-15
0	6	FALSE	2021-03-15
1	8	FALSE	2021-03-15
1	8	FALSE	2021-03-15
1	8	FALSE	2021-03-15
9	10	FALSE	2021-03-15
1	6	FALSE	2021-03-15
1	6	FALSE	2021-03-15
1	6	FALSE	2021-03-15
1	6	FALSE	2021-03-15
1	6	FALSE	2021-03-15
1	6	TRUE	2021-03-15
1	6	FALSE	2021-03-15
1	6	TRUE	2021-03-15
1	5	FALSE	2021-03-15
8	8	FALSE	2021-03-15
8	8	FALSE	2021-03-15
8	8	FALSE	2021-03-15
8	8	FALSE	2021-03-15
1	8	FALSE	2021-03-15
0	5	FALSE	2021-03-15
0	5	FALSE	2021-03-15
0	7	FALSE	2021-03-15
0	7	FALSE	2021-03-15
2	5	FALSE	2021-03-15
2	5	TRUE	2021-03-15
2	5	TRUE	2021-03-15
2	5	TRUE	2021-03-15
1	9	FALSE	2021-03-15
3	9	TRUE	2021-03-15
3	9	FALSE	2021-03-15
3	9	FALSE	2021-03-15
3	9	FALSE	2021-03-15
3	9	FALSE	2021-03-15
3	9	FALSE	2021-03-15
0	5	TRUE	2021-03-15
0	5	TRUE	2021-03-15
0	5	TRUE	2021-03-15
0	5	FALSE	2021-03-15
0	8	FALSE	2021-03-15
1	6	FALSE	2021-03-15
1	6	TRUE	2021-03-15
1	6	TRUE	2021-03-15
1	10	FALSE	2021-03-15
1	8	FALSE	2021-03-15
0	5	TRUE	2021-03-15
0	5	TRUE	2021-03-15
1	6	FALSE	2021-03-15
1	7	FALSE	2021-03-15
1	7	TRUE	2021-03-15
1	7	FALSE	2021-03-15
3	4	TRUE	2021-03-15
0	5	FALSE	2021-03-15
0	5	TRUE	2021-03-15
2	4	TRUE	2021-03-15
2	4	TRUE	2021-03-15
2	4	TRUE	2021-03-15
2	4	TRUE	2021-03-15
0	4	FALSE	2021-03-15
0	4	TRUE	2021-03-15
0	4	TRUE	2021-03-15
0	4	FALSE	2021-03-15
1	5	FALSE	2021-03-15
1	6	FALSE	2021-03-15
0	5	TRUE	2021-03-15
1	5	FALSE	2021-03-15
1	5	FALSE	2021-03-15
1	5	FALSE	2021-03-15
4	9	FALSE	2021-03-15
1	6	FALSE	2021-03-15
1	6	FALSE	2021-03-15
1	6	FALSE	2021-03-15
1	6	FALSE	2021-03-15
1	6	FALSE	2021-03-15
1	9	FALSE	2021-03-15
1	9	FALSE	2021-03-15
1	9	FALSE	2021-03-15
1	5	FALSE	2021-03-15
1	4	TRUE	2021-03-15
1	4	TRUE	2021-03-15
1	6	TRUE	2021-03-15
0	5	FALSE	2021-03-15
0	5	FALSE	2021-03-15
1	7	FALSE	2021-03-15
1	7	FALSE	2021-03-15
1	5	FALSE	2021-03-15
1	5	FALSE	2021-03-15
1	5	FALSE	2021-03-15
1	5	FALSE	2021-03-15
1	5	FALSE	2021-03-15
1	4	FALSE	2021-03-15
1	6	FALSE	2021-03-15
1	6	FALSE	2021-03-15
1	6	FALSE	2021-03-15
1	6	FALSE	2021-03-15
3	3	FALSE	2021-03-15
3	3	FALSE	2021-03-15
1	6	FALSE	2021-03-15
1	6	FALSE	2021-03-15
1	6	FALSE	2021-03-15
1	6	FALSE	2021-03-15
0	3	FALSE	2021-03-15
1	6	FALSE	2021-03-15
1	6	FALSE	2021-03-15
0	6	FALSE	2021-03-15
0	6	FALSE	2021-03-15
0	6	FALSE	2021-03-15
0	6	FALSE	2021-03-15
1	5	FALSE	2021-03-15
1	5	FALSE	2021-03-15
1	5	FALSE	2021-03-15
1	5	FALSE	2021-03-15
1	5	FALSE	2021-03-15
1	5	FALSE	2021-03-15
1	5	FALSE	2021-03-15
1	5	FALSE	2021-03-15
1	9	FALSE	2021-03-15
1	9	FALSE	2021-03-15
1	9	FALSE	2021-03-15
1	9	FALSE	2021-03-15
2	6	FALSE	2021-03-15
5	9	FALSE	2021-03-15
5	9	FALSE	2021-03-15
1	5	FALSE	2021-03-15
1	5	FALSE	2021-03-15
1	8	FALSE	2021-03-15
1	8	FALSE	2021-03-15
1	8	FALSE	2021-03-15
1	4	FALSE	2021-03-15
1	5	FALSE	2021-03-15
1	5	FALSE	2021-03-15
1	5	FALSE	2021-03-15
1	5	FALSE	2021-03-15
1	5	FALSE	2021-03-15
1	5	FALSE	2021-03-15
1	5	FALSE	2021-03-15
1	6	FALSE	2021-03-15
1	5	FALSE	2021-03-15
1	6	FALSE	2021-03-15
1	8	FALSE	2021-03-15
1	8	FALSE	2021-03-15
0	5	FALSE	2021-03-15
0	5	FALSE	2021-03-15
0	4	FALSE	2021-03-15
0	4	FALSE	2021-03-15
0	2	FALSE	2021-03-15
0	2	FALSE	2021-03-15
0	2	FALSE	2021-03-15
0	2	FALSE	2021-03-15
1	3	FALSE	2021-03-15
1	3	FALSE	2021-03-15
1	5	FALSE	2021-03-15
1	5	FALSE	2021-03-15
1	5	FALSE	2021-03-15
1	5	FALSE	2021-03-15
1	5	FALSE	2021-03-15
1	5	FALSE	2021-03-15
2	6	FALSE	2021-03-15
1	5	FALSE	2021-03-15
1	3	FALSE	2021-03-15
1	6	FALSE	2021-03-15
1	4	FALSE	2021-03-15
1	4	TRUE	2021-03-15
1	4	FALSE	2021-03-15
5	8	TRUE	2021-03-15
1	4	FALSE	2021-03-15
1	4	FALSE	2021-03-15
1	4	FALSE	2021-03-15
3	7	FALSE	2021-03-15
1	5	FALSE	2021-03-15
1	5	TRUE	2021-03-15
1	5	FALSE	2021-03-15
1	5	TRUE	2021-03-15
0	4	TRUE	2021-03-15
0	4	TRUE	2021-03-15
1	5	FALSE	2021-03-15
1	5	FALSE	2021-03-15
1	5	FALSE	2021-03-15
1	5	FALSE	2021-03-15
1	5	FALSE	2021-03-15
1	5	FALSE	2021-03-15
1	5	FALSE	2021-03-15
1	6	FALSE	2021-03-15
1	6	FALSE	2021-03-15
1	6	FALSE	2021-03-15
0	5	FALSE	2021-03-15
0	5	TRUE	2021-03-15
0	5	TRUE	2021-03-15
0	5	FALSE	2021-03-15
0	5	TRUE	2021-03-15
0	5	TRUE	2021-03-15
0	5	TRUE	2021-03-15
0	5	TRUE	2021-03-15
1	3	FALSE	2021-03-15
1	3	FALSE	2021-03-15
1	3	FALSE	2021-03-15
1	4	FALSE	2021-03-15
1	4	FALSE	2021-03-15
1	4	FALSE	2021-03-15
1	4	FALSE	2021-03-15
1	6	FALSE	2021-03-15
1	6	TRUE	2021-03-15
1	6	FALSE	2021-03-15
1	6	TRUE	2021-03-15
1	6	TRUE	2021-03-15
1	7	TRUE	2021-03-15
1	6	TRUE	2021-03-15
1	6	TRUE	2021-03-15
1	6	TRUE	2021-03-15
1	6	TRUE	2021-03-15
0	3	FALSE	2021-03-15
1	4	FALSE	2021-03-15
1	4	FALSE	2021-03-15
1	4	FALSE	2021-03-15
1	5	TRUE	2021-03-15
0	4	TRUE	2021-03-15
1	5	TRUE	2021-03-15
1	5	TRUE	2021-03-15
0	4	TRUE	2021-03-15
1	5	TRUE	2021-03-15
1	5	TRUE	2021-03-15
1	5	TRUE	2021-03-15
1	5	FALSE	2021-03-15
1	5	FALSE	2021-03-15
1	3	FALSE	2021-03-15
1	6	FALSE	2021-03-15
6	7	FALSE	2021-03-15
1	2	FALSE	2021-03-15
1	2	FALSE	2021-03-15
1	1	FALSE	2021-03-15
1	3	FALSE	2021-03-15
5	7	TRUE	2021-03-15
1	3	FALSE	2021-03-15
5	7	TRUE	2021-03-15
0	1	FALSE	2021-03-15
0	3	TRUE	2021-03-15
0	3	FALSE	2021-03-15
0	3	FALSE	2021-03-15
0	3	TRUE	2021-03-15
0	3	TRUE	2021-03-15
0	3	TRUE	2021-03-15
1	4	FALSE	2021-03-15
1	4	FALSE	2021-03-15
1	5	FALSE	2021-03-15
1	6	TRUE	2021-03-15
1	6	FALSE	2021-03-15
1	6	TRUE	2021-03-15
0	3	FALSE	2021-03-15
0	3	FALSE	2021-03-15
0	3	FALSE	2021-03-15
0	4	FALSE	2021-03-15
0	4	FALSE	2021-03-15
0	4	FALSE	2021-03-15
1	2	FALSE	2021-03-15
1	2	FALSE	2021-03-15
1	2	FALSE	2021-03-15
1	2	FALSE	2021-03-15
1	2	FALSE	2021-03-15
1	3	FALSE	2021-03-15
1	3	FALSE	2021-03-15
1	3	FALSE	2021-03-15
1	3	TRUE	2021-03-15
1	5	FALSE	2021-03-15
1	6	TRUE	2021-03-15
1	6	FALSE	2021-03-15
1	6	FALSE	2021-03-15
1	2	FALSE	2021-03-15
1	2	FALSE	2021-03-15
2	1	FALSE	2021-03-15
2	1	FALSE	2021-03-15
2	1	FALSE	2021-03-15
1	3	FALSE	2021-03-15
1	3	FALSE	2021-03-15
1	3	FALSE	2021-03-15
1	3	FALSE	2021-03-15
1	6	TRUE	2021-03-15
1	6	TRUE	2021-03-15
0	2	FALSE	2021-03-15
0	2	FALSE	2021-03-15
0	2	FALSE	2021-03-15
1	3	FALSE	2021-03-15
1	3	FALSE	2021-03-15
1	3	FALSE	2021-03-15
1	3	FALSE	2021-03-15
1	4	FALSE	2021-03-15
0	0	FALSE	2021-03-15
1	3	FALSE	2021-03-15
1	2	FALSE	2021-03-15
1	2	FALSE	2021-03-15
1	4	FALSE	2021-03-15
1	4	FALSE	2021-03-15
1	4	FALSE	2021-03-15
1	3	FALSE	2021-03-15
0	1	TRUE	2021-03-15
0	2	TRUE	2021-03-15
0	2	FALSE	2021-03-15
0	2	FALSE	2021-03-15
0	2	FALSE	2021-03-15
1	3	FALSE	2021-03-15
0	2	FALSE	2021-03-15
1	3	TRUE	2021-03-15
1	4	FALSE	2021-03-15
0	3	FALSE	2021-03-15
9	0	FALSE	2021-03-15
0	3	FALSE	2021-03-15
1	2	FALSE	2021-03-15
1	1	FALSE	2021-03-15
1	3	FALSE	2021-03-15
1	3	FALSE	2021-03-15
1	2	FALSE	2021-03-15
1	2	FALSE	2021-03-15
1	2	FALSE	2021-03-15
1	2	FALSE	2021-03-15
1	2	TRUE	2021-03-15
0	4	FALSE	2021-03-15
1	5	TRUE	2021-03-15
1	5	FALSE	2021-03-15
1	2	TRUE	2021-03-15
1	2	FALSE	2021-03-15
1	2	TRUE	2021-03-15
1	2	FALSE	2021-03-15
1	2	FALSE	2021-03-15
1	2	FALSE	2021-03-15
0	1	FALSE	2021-03-15
0	1	FALSE	2021-03-15
0	1	FALSE	2021-03-15
1	3	TRUE	2021-03-15
1	3	TRUE	2021-03-15
1	3	TRUE	2021-03-15
0	2	FALSE	2021-03-15
0	1	FALSE	2021-03-15
0	1	FALSE	2021-03-15
0	2	FALSE	2021-03-15
0	2	FALSE	2021-03-15
0	2	FALSE	2021-03-15
1	1	FALSE	2021-03-15
1	5	TRUE	2021-03-15
1	5	TRUE	2021-03-15
1	5	TRUE	2021-03-15
1	1	FALSE	2021-03-15
1	1	FALSE	2021-03-15
1	2	FALSE	2021-03-15
0	1	FALSE	2021-03-15
0	1	FALSE	2021-03-15
0	1	FALSE	2021-03-15
0	1	FALSE	2021-03-15
0	1	FALSE	2021-03-15
0	1	FALSE	2021-03-15
0	1	FALSE	2021-03-15
1	2	FALSE	2021-03-15
1	1	FALSE	2021-03-15
1	2	TRUE	2021-03-15
1	2	TRUE	2021-03-15
1	2	FALSE	2021-03-15
1	2	FALSE	2021-03-15
1	2	TRUE	2021-03-15
1	2	FALSE	2021-03-15
4	5	TRUE	2021-03-15
1	1	TRUE	2021-03-15
1	3	FALSE	2021-03-15
1	1	FALSE	2021-03-15
2	3	FALSE	2021-03-15
0	0	FALSE	2021-03-15
0	1	FALSE	2021-03-15
0	1	FALSE	2021-03-15
0	1	FALSE	2021-03-15
0	1	TRUE	2021-03-15
0	1	FALSE	2021-03-15
0	1	FALSE	2021-03-15
0	1	FALSE	2021-03-15
0	1	FALSE	2021-03-15
0	1	TRUE	2021-03-15
1	2	TRUE	2021-03-15
0	1	FALSE	2021-03-15
0	1	TRUE	2021-03-15
0	1	TRUE	2021-03-15
1	3	TRUE	2021-03-15
1	1	FALSE	2021-03-15
1	2	FALSE	2021-03-15
1	2	FALSE	2021-03-15
1	2	FALSE	2021-03-15
1	2	FALSE	2021-03-15
1	2	FALSE	2021-03-15
1	2	FALSE	2021-03-15
1	2	FALSE	2021-03-15
1	2	FALSE	2021-03-15
1	2	FALSE	2021-03-15
1	2	FALSE	2021-03-15
2	2	FALSE	2021-03-15
2	2	FALSE	2021-03-15
2	2	FALSE	2021-03-15
0	1	FALSE	2021-03-15
1	0	FALSE	2021-03-15
1	1	FALSE	2021-03-15
1	1	FALSE	2021-03-15
1	1	FALSE	2021-03-15
0	0	FALSE	2021-03-15
1	1	FALSE	2021-03-15
1	12	FALSE	2021-03-22
1	11	FALSE	2021-03-22
1	11	FALSE	2021-03-22
1	11	FALSE	2021-03-22
7	10	FALSE	2021-03-22
0	10	FALSE	2021-03-22
0	10	FALSE	2021-03-22
0	10	FALSE	2021-03-22
0	10	FALSE	2021-03-22
0	10	FALSE	2021-03-22
3	12	FALSE	2021-03-22
0	9	FALSE	2021-03-22
0	9	FALSE	2021-03-22
0	9	FALSE	2021-03-22
3	9	FALSE	2021-03-22
3	9	FALSE	2021-03-22
3	9	FALSE	2021-03-22
1	8	FALSE	2021-03-22
1	8	FALSE	2021-03-22
1	8	FALSE	2021-03-22
1	8	FALSE	2021-03-22
4	13	FALSE	2021-03-22
1	9	FALSE	2021-03-22
1	9	FALSE	2021-03-22
1	9	FALSE	2021-03-22
1	9	FALSE	2021-03-22
0	8	FALSE	2021-03-22
0	10	FALSE	2021-03-22
1	8	FALSE	2021-03-22
6	13	FALSE	2021-03-22
6	13	TRUE	2021-03-22
6	13	FALSE	2021-03-22
1	8	FALSE	2021-03-22
0	7	TRUE	2021-03-22
1	8	FALSE	2021-03-22
1	8	FALSE	2021-03-22
0	7	FALSE	2021-03-22
0	7	TRUE	2021-03-22
0	7	TRUE	2021-03-22
0	7	FALSE	2021-03-22
0	7	FALSE	2021-03-22
1	8	TRUE	2021-03-22
1	8	TRUE	2021-03-22
1	6	FALSE	2021-03-22
1	7	FALSE	2021-03-22
1	7	FALSE	2021-03-22
0	7	FALSE	2021-03-22
0	6	FALSE	2021-03-22
0	6	TRUE	2021-03-22
1	6	FALSE	2021-03-22
0	7	FALSE	2021-03-22
0	7	FALSE	2021-03-22
0	7	FALSE	2021-03-22
1	6	FALSE	2021-03-22
1	6	FALSE	2021-03-22
1	6	FALSE	2021-03-22
1	6	FALSE	2021-03-22
0	6	FALSE	2021-03-22
0	6	FALSE	2021-03-22
0	6	FALSE	2021-03-22
0	6	FALSE	2021-03-22
0	6	TRUE	2021-03-22
0	6	TRUE	2021-03-22
0	6	FALSE	2021-03-22
4	11	TRUE	2021-03-22
0	6	FALSE	2021-03-22
0	6	FALSE	2021-03-22
0	6	FALSE	2021-03-22
0	7	TRUE	2021-03-22
1	7	FALSE	2021-03-22
1	6	FALSE	2021-03-22
1	6	FALSE	2021-03-22
1	6	FALSE	2021-03-22
1	6	FALSE	2021-03-22
1	6	FALSE	2021-03-22
5	11	FALSE	2021-03-22
5	11	FALSE	2021-03-22
5	11	FALSE	2021-03-22
5	11	FALSE	2021-03-22
5	11	FALSE	2021-03-22
0	5	TRUE	2021-03-22
1	5	FALSE	2021-03-22
1	5	TRUE	2021-03-22
1	5	FALSE	2021-03-22
1	5	FALSE	2021-03-22
0	7	FALSE	2021-03-22
0	5	FALSE	2021-03-22
4	10	TRUE	2021-03-22
4	10	FALSE	2021-03-22
1	7	FALSE	2021-03-22
1	7	FALSE	2021-03-22
1	7	FALSE	2021-03-22
1	7	FALSE	2021-03-22
4	10	TRUE	2021-03-22
1	7	FALSE	2021-03-22
3	10	FALSE	2021-03-22
3	10	TRUE	2021-03-22
1	6	FALSE	2021-03-22
2	8	FALSE	2021-03-22
3	5	TRUE	2021-03-22
3	5	FALSE	2021-03-22
3	5	TRUE	2021-03-22
3	5	TRUE	2021-03-22
3	5	TRUE	2021-03-22
7	7	FALSE	2021-03-22
1	6	FALSE	2021-03-22
1	8	FALSE	2021-03-22
1	8	FALSE	2021-03-22
8	11	FALSE	2021-03-22
8	11	FALSE	2021-03-22
0	6	FALSE	2021-03-22
0	6	FALSE	2021-03-22
0	5	FALSE	2021-03-22
1	5	FALSE	2021-03-22
1	5	FALSE	2021-03-22
1	5	FALSE	2021-03-22
0	7	FALSE	2021-03-22
1	8	FALSE	2021-03-22
0	5	FALSE	2021-03-22
0	5	FALSE	2021-03-22
1	4	FALSE	2021-03-22
0	5	FALSE	2021-03-22
1	8	FALSE	2021-03-22
1	8	FALSE	2021-03-22
1	5	TRUE	2021-03-22
1	5	TRUE	2021-03-22
1	5	FALSE	2021-03-22
1	4	FALSE	2021-03-22
1	4	FALSE	2021-03-22
4	9	FALSE	2021-03-22
4	9	FALSE	2021-03-22
4	9	FALSE	2021-03-22
1	8	FALSE	2021-03-22
0	5	FALSE	2021-03-22
0	5	TRUE	2021-03-22
0	5	TRUE	2021-03-22
0	5	TRUE	2021-03-22
0	5	TRUE	2021-03-22
1	7	FALSE	2021-03-22
0	4	TRUE	2021-03-22
0	4	TRUE	2021-03-22
0	4	TRUE	2021-03-22
0	5	FALSE	2021-03-22
0	5	FALSE	2021-03-22
0	5	FALSE	2021-03-22
0	5	TRUE	2021-03-22
0	5	FALSE	2021-03-22
0	5	FALSE	2021-03-22
0	4	FALSE	2021-03-22
0	4	FALSE	2021-03-22
8	10	FALSE	2021-03-22
2	4	FALSE	2021-03-22
2	4	FALSE	2021-03-22
0	4	FALSE	2021-03-22
0	4	FALSE	2021-03-22
0	4	FALSE	2021-03-22
0	4	FALSE	2021-03-22
0	3	FALSE	2021-03-22
0	3	FALSE	2021-03-22
0	3	FALSE	2021-03-22
0	3	FALSE	2021-03-22
1	3	FALSE	2021-03-22
1	3	FALSE	2021-03-22
1	3	FALSE	2021-03-22
8	7	FALSE	2021-03-22
8	7	FALSE	2021-03-22
1	7	FALSE	2021-03-22
1	7	FALSE	2021-03-22
1	7	FALSE	2021-03-22
1	4	FALSE	2021-03-22
1	4	FALSE	2021-03-22
1	4	FALSE	2021-03-22
1	8	FALSE	2021-03-22
1	7	FALSE	2021-03-22
1	3	FALSE	2021-03-22
1	3	FALSE	2021-03-22
1	3	TRUE	2021-03-22
1	3	TRUE	2021-03-22
1	3	FALSE	2021-03-22
1	3	TRUE	2021-03-22
1	3	FALSE	2021-03-22
0	3	TRUE	2021-03-22
1	5	FALSE	2021-03-22
1	5	FALSE	2021-03-22
1	5	FALSE	2021-03-22
1	5	FALSE	2021-03-22
1	4	FALSE	2021-03-22
1	7	FALSE	2021-03-22
4	9	FALSE	2021-03-22
4	8	TRUE	2021-03-22
1	6	FALSE	2021-03-22
1	6	FALSE	2021-03-22
1	6	FALSE	2021-03-22
1	6	FALSE	2021-03-22
1	5	FALSE	2021-03-22
1	5	FALSE	2021-03-22
1	5	FALSE	2021-03-22
1	5	FALSE	2021-03-22
1	5	FALSE	2021-03-22
1	8	FALSE	2021-03-22
1	8	FALSE	2021-03-22
1	8	FALSE	2021-03-22
1	4	TRUE	2021-03-22
1	4	TRUE	2021-03-22
1	4	TRUE	2021-03-22
1	4	TRUE	2021-03-22
1	4	FALSE	2021-03-22
1	4	FALSE	2021-03-22
1	4	TRUE	2021-03-22
1	4	TRUE	2021-03-22
1	4	TRUE	2021-03-22
1	4	TRUE	2021-03-22
1	4	FALSE	2021-03-22
1	6	FALSE	2021-03-22
1	6	FALSE	2021-03-22
1	6	FALSE	2021-03-22
1	6	FALSE	2021-03-22
2	6	FALSE	2021-03-22
0	3	FALSE	2021-03-22
0	3	FALSE	2021-03-22
1	4	FALSE	2021-03-22
1	4	FALSE	2021-03-22
1	4	FALSE	2021-03-22
1	4	FALSE	2021-03-22
0	3	FALSE	2021-03-22
0	3	FALSE	2021-03-22
1	6	FALSE	2021-03-22
1	6	FALSE	2021-03-22
1	6	FALSE	2021-03-22
1	6	FALSE	2021-03-22
1	6	FALSE	2021-03-22
1	6	FALSE	2021-03-22
1	6	FALSE	2021-03-22
1	6	FALSE	2021-03-22
1	6	FALSE	2021-03-22
0	4	FALSE	2021-03-22
0	3	TRUE	2021-03-22
0	3	FALSE	2021-03-22
1	6	FALSE	2021-03-22
1	6	FALSE	2021-03-22
1	6	FALSE	2021-03-22
1	6	FALSE	2021-03-22
1	6	FALSE	2021-03-22
5	8	FALSE	2021-03-22
0	3	FALSE	2021-03-22
0	3	FALSE	2021-03-22
0	3	FALSE	2021-03-22
1	7	FALSE	2021-03-22
1	7	FALSE	2021-03-22
1	7	FALSE	2021-03-22
0	5	FALSE	2021-03-22
1	2	FALSE	2021-03-22
1	2	FALSE	2021-03-22
1	2	FALSE	2021-03-22
0	4	FALSE	2021-03-22
0	2	FALSE	2021-03-22
0	2	FALSE	2021-03-22
0	2	FALSE	2021-03-22
0	2	FALSE	2021-03-22
0	2	FALSE	2021-03-22
0	2	FALSE	2021-03-22
0	2	FALSE	2021-03-22
0	2	FALSE	2021-03-22
0	2	FALSE	2021-03-22
0	2	FALSE	2021-03-22
0	2	FALSE	2021-03-22
0	2	FALSE	2021-03-22
0	2	FALSE	2021-03-22
1	3	FALSE	2021-03-22
1	3	FALSE	2021-03-22
2	6	FALSE	2021-03-22
1	5	FALSE	2021-03-22
1	7	FALSE	2021-03-22
1	7	FALSE	2021-03-22
1	7	FALSE	2021-03-22
1	7	FALSE	2021-03-22
1	7	FALSE	2021-03-22
1	3	FALSE	2021-03-22
1	8	FALSE	2021-03-22
1	3	FALSE	2021-03-22
0	3	FALSE	2021-03-22
0	3	FALSE	2021-03-22
0	3	FALSE	2021-03-22
1	6	FALSE	2021-03-22
1	6	FALSE	2021-03-22
1	6	FALSE	2021-03-22
1	6	FALSE	2021-03-22
1	6	FALSE	2021-03-22
1	6	FALSE	2021-03-22
1	6	TRUE	2021-03-22
1	6	FALSE	2021-03-22
1	6	FALSE	2021-03-22
1	6	FALSE	2021-03-22
1	6	FALSE	2021-03-22
1	6	TRUE	2021-03-22
1	6	TRUE	2021-03-22
1	6	FALSE	2021-03-22
0	3	FALSE	2021-03-22
0	2	FALSE	2021-03-22
0	2	FALSE	2021-03-22
0	2	FALSE	2021-03-22
0	2	FALSE	2021-03-22
1	5	FALSE	2021-03-22
1	5	FALSE	2021-03-22
1	5	FALSE	2021-03-22
1	5	FALSE	2021-03-22
1	3	FALSE	2021-03-22
1	3	FALSE	2021-03-22
1	3	FALSE	2021-03-22
1	3	FALSE	2021-03-22
1	3	FALSE	2021-03-22
1	3	FALSE	2021-03-22
1	3	FALSE	2021-03-22
1	5	FALSE	2021-03-22
0	6	FALSE	2021-03-22
0	6	FALSE	2021-03-22
0	6	FALSE	2021-03-22
1	2	FALSE	2021-03-22
0	2	TRUE	2021-03-22
1	4	FALSE	2021-03-22
1	4	FALSE	2021-03-22
1	4	FALSE	2021-03-22
1	6	FALSE	2021-03-22
1	6	FALSE	2021-03-22
1	2	FALSE	2021-03-22
1	2	FALSE	2021-03-22
1	2	FALSE	2021-03-22
1	5	FALSE	2021-03-22
1	5	FALSE	2021-03-22
1	5	FALSE	2021-03-22
0	5	FALSE	2021-03-22
0	5	FALSE	2021-03-22
0	6	TRUE	2021-03-22
0	6	FALSE	2021-03-22
0	6	FALSE	2021-03-22
1	5	FALSE	2021-03-22
1	5	TRUE	2021-03-22
1	5	FALSE	2021-03-22
1	5	FALSE	2021-03-22
1	5	FALSE	2021-03-22
1	5	FALSE	2021-03-22
1	5	FALSE	2021-03-22
1	5	FALSE	2021-03-22
1	5	FALSE	2021-03-22
1	2	FALSE	2021-03-22
1	2	FALSE	2021-03-22
0	3	FALSE	2021-03-22
0	3	TRUE	2021-03-22
0	3	FALSE	2021-03-22
0	3	FALSE	2021-03-22
0	3	FALSE	2021-03-22
0	3	FALSE	2021-03-22
0	3	FALSE	2021-03-22
1	5	TRUE	2021-03-22
1	5	FALSE	2021-03-22
1	5	TRUE	2021-03-22
1	5	FALSE	2021-03-22
1	5	FALSE	2021-03-22
1	5	FALSE	2021-03-22
1	5	FALSE	2021-03-22
1	5	FALSE	2021-03-22
1	6	FALSE	2021-03-22
1	6	FALSE	2021-03-22
1	6	FALSE	2021-03-22
1	5	FALSE	2021-03-22
1	5	FALSE	2021-03-22
1	5	FALSE	2021-03-22
1	6	FALSE	2021-03-22
1	6	FALSE	2021-03-22
1	6	FALSE	2021-03-22
1	6	FALSE	2021-03-22
1	6	FALSE	2021-03-22
1	1	FALSE	2021-03-22
1	1	FALSE	2021-03-22
1	7	FALSE	2021-03-22
1	7	FALSE	2021-03-22
1	7	FALSE	2021-03-22
0	1	FALSE	2021-03-22
0	1	FALSE	2021-03-22
0	1	FALSE	2021-03-22
0	1	FALSE	2021-03-22
0	1	FALSE	2021-03-22
4	6	FALSE	2021-03-22
1	3	FALSE	2021-03-22
1	3	TRUE	2021-03-22
1	3	TRUE	2021-03-22
0	4	FALSE	2021-03-22
0	4	FALSE	2021-03-22
1	3	FALSE	2021-03-22
1	6	FALSE	2021-03-22
1	3	FALSE	2021-03-22
1	3	FALSE	2021-03-22
1	3	FALSE	2021-03-22
1	3	FALSE	2021-03-22
1	2	FALSE	2021-03-22
1	2	FALSE	2021-03-22
1	2	FALSE	2021-03-22
2	5	FALSE	2021-03-22
1	2	FALSE	2021-03-22
1	2	FALSE	2021-03-22
1	2	FALSE	2021-03-22
1	2	FALSE	2021-03-22
1	2	FALSE	2021-03-22
2	4	FALSE	2021-03-22
2	4	FALSE	2021-03-22
2	4	FALSE	2021-03-22
2	4	FALSE	2021-03-22
1	3	FALSE	2021-03-22
1	3	FALSE	2021-03-22
1	3	FALSE	2021-03-22
0	2	FALSE	2021-03-22
0	2	FALSE	2021-03-22
1	4	TRUE	2021-03-22
1	2	FALSE	2021-03-22
1	5	FALSE	2021-03-22
1	3	FALSE	2021-03-22
1	5	FALSE	2021-03-22
1	6	FALSE	2021-03-22
1	4	FALSE	2021-03-22
1	4	FALSE	2021-03-22
1	4	FALSE	2021-03-22
1	4	FALSE	2021-03-22
4	6	FALSE	2021-03-22
4	6	FALSE	2021-03-22
4	6	FALSE	2021-03-22
1	4	FALSE	2021-03-22
1	5	FALSE	2021-03-22
1	5	FALSE	2021-03-22
1	1	FALSE	2021-03-22
1	5	FALSE	2021-03-22
1	5	FALSE	2021-03-22
1	5	FALSE	2021-03-22
1	5	FALSE	2021-03-22
1	5	FALSE	2021-03-22
1	5	TRUE	2021-03-22
1	5	FALSE	2021-03-22
1	5	FALSE	2021-03-22
1	5	FALSE	2021-03-22
0	5	TRUE	2021-03-22
1	4	FALSE	2021-03-22
1	4	FALSE	2021-03-22
1	3	FALSE	2021-03-22
1	2	FALSE	2021-03-22
1	2	FALSE	2021-03-22
1	2	FALSE	2021-03-22
1	2	FALSE	2021-03-22
1	2	TRUE	2021-03-22
1	2	FALSE	2021-03-22
1	2	FALSE	2021-03-22
1	2	TRUE	2021-03-22
1	2	FALSE	2021-03-22
1	2	FALSE	2021-03-22
1	2	FALSE	2021-03-22
2	4	TRUE	2021-03-22
2	4	TRUE	2021-03-22
2	3	FALSE	2021-03-22
0	5	FALSE	2021-03-22
0	3	FALSE	2021-03-22
0	3	FALSE	2021-03-22
0	4	FALSE	2021-03-22
1	5	TRUE	2021-03-22
0	5	TRUE	2021-03-22
0	5	TRUE	2021-03-22
1	3	FALSE	2021-03-22
1	3	FALSE	2021-03-22
1	3	FALSE	2021-03-22
1	3	FALSE	2021-03-22
1	4	FALSE	2021-03-22
1	4	FALSE	2021-03-22
1	4	FALSE	2021-03-22
1	4	FALSE	2021-03-22
1	4	FALSE	2021-03-22
1	3	FALSE	2021-03-22
1	2	FALSE	2021-03-22
1	2	FALSE	2021-03-22
1	2	FALSE	2021-03-22
1	4	FALSE	2021-03-22
1	4	FALSE	2021-03-22
1	3	FALSE	2021-03-22
1	3	FALSE	2021-03-22
1	3	FALSE	2021-03-22
0	3	FALSE	2021-03-22
0	3	FALSE	2021-03-22
0	3	FALSE	2021-03-22
0	4	TRUE	2021-03-22
1	3	TRUE	2021-03-22
1	3	TRUE	2021-03-22
1	3	TRUE	2021-03-22
0	2	TRUE	2021-03-22
0	2	TRUE	2021-03-22
0	2	FALSE	2021-03-22
0	2	TRUE	2021-03-22
0	2	TRUE	2021-03-22
0	2	TRUE	2021-03-22
0	2	TRUE	2021-03-22
1	3	FALSE	2021-03-22
1	3	TRUE	2021-03-22
2	4	FALSE	2021-03-22
0	4	FALSE	2021-03-22
0	4	FALSE	2021-03-22
1	4	TRUE	2021-03-22
1	4	TRUE	2021-03-22
1	4	TRUE	2021-03-22
5	5	FALSE	2021-03-22
5	5	FALSE	2021-03-22
5	5	FALSE	2021-03-22
0	1	TRUE	2021-03-22
0	1	TRUE	2021-03-22
0	1	TRUE	2021-03-22
1	3	FALSE	2021-03-22
1	4	FALSE	2021-03-22
1	4	FALSE	2021-03-22
1	4	TRUE	2021-03-22
1	4	FALSE	2021-03-22
1	4	FALSE	2021-03-22
1	4	FALSE	2021-03-22
1	4	FALSE	2021-03-22
1	4	FALSE	2021-03-22
1	4	FALSE	2021-03-22
1	4	FALSE	2021-03-22
1	4	FALSE	2021-03-22
1	4	FALSE	2021-03-22
1	4	FALSE	2021-03-22
0	1	FALSE	2021-03-22
2	3	TRUE	2021-03-22
2	4	FALSE	2021-03-22
2	4	TRUE	2021-03-22
1	1	FALSE	2021-03-22
1	1	FALSE	2021-03-22
1	1	FALSE	2021-03-22
1	1	FALSE	2021-03-22
1	5	TRUE	2021-03-22
1	5	TRUE	2021-03-22
3	3	FALSE	2021-03-22
0	2	FALSE	2021-03-22
1	2	TRUE	2021-03-22
1	2	TRUE	2021-03-22
1	2	TRUE	2021-03-22
1	4	FALSE	2021-03-22
1	4	FALSE	2021-03-22
1	4	FALSE	2021-03-22
1	4	FALSE	2021-03-22
1	4	FALSE	2021-03-22
1	4	FALSE	2021-03-22
1	4	FALSE	2021-03-22
1	4	FALSE	2021-03-22
1	3	TRUE	2021-03-22
1	3	TRUE	2021-03-22
1	3	TRUE	2021-03-22
1	3	TRUE	2021-03-22
1	3	TRUE	2021-03-22
1	2	FALSE	2021-03-22
1	2	FALSE	2021-03-22
1	2	FALSE	2021-03-22
0	3	TRUE	2021-03-22
0	3	TRUE	2021-03-22
1	0	FALSE	2021-03-22
1	0	FALSE	2021-03-22
0	2	FALSE	2021-03-22
1	3	FALSE	2021-03-22
1	3	FALSE	2021-03-22
0	2	FALSE	2021-03-22
1	3	FALSE	2021-03-22
0	2	FALSE	2021-03-22
1	4	FALSE	2021-03-22
1	4	FALSE	2021-03-22
1	3	TRUE	2021-03-22
1	3	FALSE	2021-03-22
1	3	FALSE	2021-03-22
1	4	FALSE	2021-03-22
1	4	FALSE	2021-03-22
0	3	FALSE	2021-03-22
0	3	TRUE	2021-03-22
1	3	FALSE	2021-03-22
1	2	TRUE	2021-03-22
1	3	FALSE	2021-03-22
1	4	FALSE	2021-03-22
1	4	FALSE	2021-03-22
1	4	FALSE	2021-03-22
2	2	TRUE	2021-03-22
2	2	TRUE	2021-03-22
2	2	TRUE	2021-03-22
2	2	TRUE	2021-03-22
2	3	FALSE	2021-03-22
2	3	FALSE	2021-03-22
2	3	TRUE	2021-03-22
2	3	FALSE	2021-03-22
2	3	FALSE	2021-03-22
1	0	FALSE	2021-03-22
1	0	FALSE	2021-03-22
1	4	FALSE	2021-03-22
1	4	TRUE	2021-03-22
1	3	TRUE	2021-03-22
1	3	TRUE	2021-03-22
0	3	FALSE	2021-03-22
0	3	TRUE	2021-03-22
0	3	TRUE	2021-03-22
0	3	TRUE	2021-03-22
1	3	FALSE	2021-03-22
1	3	FALSE	2021-03-22
1	2	TRUE	2021-03-22
1	2	FALSE	2021-03-22
1	2	FALSE	2021-03-22
1	3	TRUE	2021-03-22
1	3	FALSE	2021-03-22
1	3	TRUE	2021-03-22
1	3	TRUE	2021-03-22
1	3	TRUE	2021-03-22
1	3	TRUE	2021-03-22
1	3	TRUE	2021-03-22
1	3	FALSE	2021-03-22
1	3	TRUE	2021-03-22
1	1	FALSE	2021-03-22
0	1	TRUE	2021-03-22
1	1	TRUE	2021-03-22
1	3	FALSE	2021-03-22
1	3	FALSE	2021-03-22
1	3	FALSE	2021-03-22
1	3	FALSE	2021-03-22
1	2	FALSE	2021-03-22
1	1	FALSE	2021-03-22
1	1	FALSE	2021-03-22
1	1	FALSE	2021-03-22
1	2	FALSE	2021-03-22
1	2	TRUE	2021-03-22
1	2	FALSE	2021-03-22
0	0	FALSE	2021-03-22
1	2	TRUE	2021-03-22
1	2	FALSE	2021-03-22
1	3	FALSE	2021-03-22
1	3	FALSE	2021-03-22
1	2	FALSE	2021-03-22
0	1	FALSE	2021-03-22
0	1	FALSE	2021-03-22
1	0	FALSE	2021-03-22
0	1	TRUE	2021-03-22
0	1	TRUE	2021-03-22
0	1	TRUE	2021-03-22
0	1	TRUE	2021-03-22
0	1	TRUE	2021-03-22
0	1	TRUE	2021-03-22
0	1	TRUE	2021-03-22
0	1	TRUE	2021-03-22
1	0	TRUE	2021-03-22
1	0	FALSE	2021-03-22
0	0	FALSE	2021-03-22
1	1	FALSE	2021-03-22
0	1	TRUE	2021-03-22
0	1	TRUE	2021-03-22
0	1	TRUE	2021-03-22
2	0	FALSE	2021-03-22
1	0	TRUE	2021-03-22
1	0	FALSE	2021-03-22
1	1	TRUE	2021-03-22
1	1	TRUE	2021-03-22
1	1	TRUE	2021-03-22
1	1	TRUE	2021-03-22
1	0	FALSE	2021-03-22
0	0	FALSE	2021-03-22
8	13	FALSE	2021-03-29
8	13	FALSE	2021-03-29
8	13	FALSE	2021-03-29
1	11	FALSE	2021-03-29
1	11	FALSE	2021-03-29
1	11	FALSE	2021-03-29
6	9	TRUE	2021-03-29
1	10	FALSE	2021-03-29
1	10	FALSE	2021-03-29
1	10	FALSE	2021-03-29
1	8	FALSE	2021-03-29
1	9	FALSE	2021-03-29
0	9	FALSE	2021-03-29
0	9	FALSE	2021-03-29
1	9	FALSE	2021-03-29
1	9	FALSE	2021-03-29
1	9	FALSE	2021-03-29
2	8	FALSE	2021-03-29
1	9	TRUE	2021-03-29
1	9	TRUE	2021-03-29
1	7	FALSE	2021-03-29
1	8	TRUE	2021-03-29
1	8	TRUE	2021-03-29
1	8	FALSE	2021-03-29
1	8	FALSE	2021-03-29
1	8	FALSE	2021-03-29
1	8	FALSE	2021-03-29
8	12	FALSE	2021-03-29
4	8	FALSE	2021-03-29
4	8	FALSE	2021-03-29
4	8	FALSE	2021-03-29
4	8	FALSE	2021-03-29
4	8	FALSE	2021-03-29
10	10	FALSE	2021-03-29
0	9	FALSE	2021-03-29
0	9	FALSE	2021-03-29
0	9	FALSE	2021-03-29
11	13	FALSE	2021-03-29
1	8	TRUE	2021-03-29
1	8	FALSE	2021-03-29
1	8	TRUE	2021-03-29
1	8	TRUE	2021-03-29
1	8	FALSE	2021-03-29
2	7	FALSE	2021-03-29
1	8	FALSE	2021-03-29
9	12	FALSE	2021-03-29
0	6	TRUE	2021-03-29
0	6	FALSE	2021-03-29
1	7	FALSE	2021-03-29
1	7	FALSE	2021-03-29
1	7	FALSE	2021-03-29
1	7	TRUE	2021-03-29
0	6	FALSE	2021-03-29
1	7	FALSE	2021-03-29
1	7	FALSE	2021-03-29
1	7	FALSE	2021-03-29
3	7	FALSE	2021-03-29
0	6	FALSE	2021-03-29
0	7	FALSE	2021-03-29
0	7	TRUE	2021-03-29
0	7	FALSE	2021-03-29
0	7	FALSE	2021-03-29
0	7	TRUE	2021-03-29
0	7	TRUE	2021-03-29
0	7	TRUE	2021-03-29
1	7	FALSE	2021-03-29
1	7	FALSE	2021-03-29
1	7	FALSE	2021-03-29
1	7	FALSE	2021-03-29
1	7	FALSE	2021-03-29
3	6	FALSE	2021-03-29
3	6	FALSE	2021-03-29
3	6	FALSE	2021-03-29
7	8	FALSE	2021-03-29
1	7	TRUE	2021-03-29
1	7	TRUE	2021-03-29
1	7	TRUE	2021-03-29
1	7	FALSE	2021-03-29
1	7	TRUE	2021-03-29
1	7	FALSE	2021-03-29
1	7	FALSE	2021-03-29
0	6	TRUE	2021-03-29
4	7	FALSE	2021-03-29
4	7	FALSE	2021-03-29
1	7	FALSE	2021-03-29
4	10	FALSE	2021-03-29
11	12	FALSE	2021-03-29
11	12	FALSE	2021-03-29
1	7	FALSE	2021-03-29
1	7	FALSE	2021-03-29
1	7	FALSE	2021-03-29
5	10	FALSE	2021-03-29
5	10	FALSE	2021-03-29
5	8	TRUE	2021-03-29
1	7	FALSE	2021-03-29
1	7	TRUE	2021-03-29
1	7	TRUE	2021-03-29
2	8	TRUE	2021-03-29
1	7	TRUE	2021-03-29
1	7	TRUE	2021-03-29
1	7	TRUE	2021-03-29
2	6	FALSE	2021-03-29
2	6	TRUE	2021-03-29
2	6	TRUE	2021-03-29
2	6	TRUE	2021-03-29
2	6	TRUE	2021-03-29
11	10	FALSE	2021-03-29
2	8	TRUE	2021-03-29
1	7	FALSE	2021-03-29
1	7	FALSE	2021-03-29
1	7	FALSE	2021-03-29
1	7	FALSE	2021-03-29
1	7	FALSE	2021-03-29
1	7	FALSE	2021-03-29
1	7	TRUE	2021-03-29
1	7	TRUE	2021-03-29
1	7	TRUE	2021-03-29
1	7	TRUE	2021-03-29
0	7	FALSE	2021-03-29
0	7	FALSE	2021-03-29
0	7	TRUE	2021-03-29
1	5	FALSE	2021-03-29
1	5	TRUE	2021-03-29
1	5	FALSE	2021-03-29
1	5	FALSE	2021-03-29
1	5	FALSE	2021-03-29
0	5	TRUE	2021-03-29
0	5	TRUE	2021-03-29
0	5	TRUE	2021-03-29
1	6	FALSE	2021-03-29
1	6	FALSE	2021-03-29
1	6	FALSE	2021-03-29
1	6	FALSE	2021-03-29
1	6	FALSE	2021-03-29
1	6	FALSE	2021-03-29
0	5	FALSE	2021-03-29
0	5	FALSE	2021-03-29
0	5	FALSE	2021-03-29
1	8	FALSE	2021-03-29
1	8	FALSE	2021-03-29
1	8	FALSE	2021-03-29
2	5	FALSE	2021-03-29
2	5	FALSE	2021-03-29
0	5	FALSE	2021-03-29
0	5	FALSE	2021-03-29
1	6	TRUE	2021-03-29
1	6	TRUE	2021-03-29
1	6	TRUE	2021-03-29
3	5	FALSE	2021-03-29
1	5	FALSE	2021-03-29
1	5	TRUE	2021-03-29
1	5	TRUE	2021-03-29
1	6	TRUE	2021-03-29
4	9	TRUE	2021-03-29
5	10	TRUE	2021-03-29
1	6	TRUE	2021-03-29
1	6	TRUE	2021-03-29
1	6	TRUE	2021-03-29
1	6	TRUE	2021-03-29
1	6	TRUE	2021-03-29
1	6	TRUE	2021-03-29
1	6	TRUE	2021-03-29
1	6	TRUE	2021-03-29
1	6	FALSE	2021-03-29
7	7	FALSE	2021-03-29
5	8	FALSE	2021-03-29
4	7	FALSE	2021-03-29
4	7	TRUE	2021-03-29
5	8	FALSE	2021-03-29
4	7	TRUE	2021-03-29
4	7	FALSE	2021-03-29
1	6	FALSE	2021-03-29
1	6	FALSE	2021-03-29
0	5	TRUE	2021-03-29
0	5	FALSE	2021-03-29
0	5	FALSE	2021-03-29
1	6	FALSE	2021-03-29
1	6	FALSE	2021-03-29
1	6	FALSE	2021-03-29
1	6	FALSE	2021-03-29
5	9	FALSE	2021-03-29
1	6	TRUE	2021-03-29
1	6	TRUE	2021-03-29
1	6	FALSE	2021-03-29
1	6	TRUE	2021-03-29
0	5	TRUE	2021-03-29
2	5	FALSE	2021-03-29
2	5	FALSE	2021-03-29
2	5	FALSE	2021-03-29
2	5	TRUE	2021-03-29
2	5	FALSE	2021-03-29
2	5	FALSE	2021-03-29
2	5	FALSE	2021-03-29
2	5	TRUE	2021-03-29
2	5	FALSE	2021-03-29
2	5	FALSE	2021-03-29
1	6	FALSE	2021-03-29
1	10	FALSE	2021-03-29
1	6	FALSE	2021-03-29
0	5	FALSE	2021-03-29
0	5	FALSE	2021-03-29
0	5	FALSE	2021-03-29
0	5	FALSE	2021-03-29
0	5	FALSE	2021-03-29
0	5	FALSE	2021-03-29
0	5	FALSE	2021-03-29
1	4	FALSE	2021-03-29
0	4	TRUE	2021-03-29
0	4	TRUE	2021-03-29
1	6	FALSE	2021-03-29
1	6	FALSE	2021-03-29
1	6	FALSE	2021-03-29
1	6	FALSE	2021-03-29
1	6	FALSE	2021-03-29
1	6	FALSE	2021-03-29
0	4	TRUE	2021-03-29
1	5	FALSE	2021-03-29
5	8	FALSE	2021-03-29
5	8	FALSE	2021-03-29
1	4	FALSE	2021-03-29
1	4	FALSE	2021-03-29
1	4	FALSE	2021-03-29
3	7	FALSE	2021-03-29
[truncated: 19,262 more rows]
